# Supplementary material for: The Use of Immunosuppressant Therapy for Multiple Sclerosis in Italy: A Multicenter Retroprospective Study
Source: PLoS One. 2016 Jun 27;11(6):e0157721. doi: 10.1371/journal.pone.0157721 (PMC4922668; doi:10.1371/journal.pone.0157721)
Supplement: S1 Table — (XLS) [file pone.0157721.s001.xls]

## Sheet: Foglio1
IDPATIENT	SEX	ETA_ESORDIO_RR	DECORSO_ASS_R	ETA_ASSEGN_R	DURATA_MAL_AA_R	EDSS_6M_RR	CENTERNAME	RIPAR_GEO_D	TERAPIA	ISS_ALL	DURATAMALATTIA	ETA_ESORDIO	ETA_ASSEGNAZIONE
1	2	1	1	2	1	.	1	2	4	0	2004	34.0397	39.5264
2	2	1	2	1	1	1	15	1	4	0	219	33.3689	33.9685
3	1	1	1	1	1	.	3	2	4	0	657	27.9562	29.755
4	1	1	1	1	1	.	9	2	3	1	125	25.5414	25.8836
5	2	1	1	1	2	1	3	2	4	0	3219	22.5024	31.3155
6	2	1	1	1	1	.	16	1	4	0	1244	27.3457	30.7515
7	2	1	1	1	1	2	8	1	4	0	53	29.7057	29.8508
8	2	1	1	2	2	1	2	2	3	1	4232	22.9569	34.5435
9	2	1	1	2	1	1	13	1	4	0	1065	34.5024	37.4182
10	2	1	1	1	1	.	14	1	4	0	153	24.835	25.2539
11	2	1	2	2	2	.	8	1	2	1	2978	26.4257	34.5791
12	2	1	1	2	1	.	6	1	4	0	730	32.9582	34.9569
13	2	1	1	1	1	1	1	2	4	0	1186	24.5175	27.7645
14	2	1	1	1	1	1	1	2	4	0	479	31.6277	32.9391
15	2	1	1	2	2	1	17	1	4	0	7729	33.5031	54.6639
16	1	1	.	2	1	1	2	2	4	0	1695	32.9555	37.5962
17	2	1	1	2	1	1	7	2	4	0	1324	40.3587	43.9836
18	2	1	1	2	2	.	5	1	2	1	4383	29.9548	41.9548
19	2	1	1	1	2	1	16	1	4	0	2259	25.5305	31.7153
20	2	1	1	1	1	1	1	2	4	0	383	27.373	28.4216
21	2	1	1	2	1	1	3	2	4	0	1180	31.4223	34.653
22	1	1	.	1	1	1	7	2	4	0	103	22.6557	22.9377
23	2	1	1	2	1	1	8	1	4	0	1583	37.7057	42.0397
24	2	1	1	1	1	1	1	2	4	0	1452	22.9843	26.9596
25	2	1	2	2	2	2	1	2	4	0	3712	29.2074	39.3703
26	2	1	1	2	2	2	15	1	4	0	7607	24.8706	45.6975
27	2	1	1	1	2	1	1	2	4	0	2767	21.9548	29.5305
28	2	1	1	2	1	1	1	2	4	0	737	41.9576	43.9754
29	2	1	1	1	1	2	1	2	2	1	317	19.2498	20.1177
30	2	1	2	2	2	2	3	2	4	0	7257	23.5044	43.373
31	2	1	2	2	1	.	2	2	3	1	1518	32.9555	37.1116
32	1	1	1	2	2	.	1	2	3	1	3022	32.9555	41.2293
33	2	1	1	2	1	1	5	1	3	1	109	37.7522	38.0507
34	2	1	1	2	1	1	6	1	3	1	639	43.206	44.9555
35	1	1	1	1	2	1	16	1	4	0	4406	19.5044	31.5674
36	1	1	.	2	1	1	2	2	4	0	1172	42.2204	45.4292
37	2	1	.	2	2	.	13	1	4	0	5783	24.4435	40.2765
38	2	1	1	1	1	1	1	2	4	0	387	31.8412	32.9008
39	2	1	1	2	1	.	17	1	4	0	1057	37.8344	40.7283
40	2	1	.	1	1	1	8	1	4	0	1383	21.3142	25.1006
41	1	2	2	2	2	1	13	1	1	1	2830	45.8426	53.5907
42	1	2	1	2	2	2	17	1	4	0	3227	52.5038	61.3388
43	2	2	.	2	2	2	11	1	1	1	5658	48.5038	63.9945
44	1	1	1	2	2	2	1	2	4	0	6536	27.8439	45.7385
45	2	1	1	1	2	1	1	2	4	0	3152	13.9548	22.5845
46	2	1	.	1	1	1	13	1	4	0	1032	24.6899	27.5154
47	2	1	1	2	1	.	9	2	3	1	1374	32.0849	35.8467
48	2	1	2	2	2	2	13	1	4	0	6542	26.0014	43.9124
49	2	1	1	1	1	1	3	2	4	0	1338	28.0849	31.7481
50	2	1	.	2	2	1	2	2	4	0	9171	15.9562	41.065
51	1	1	2	2	2	2	8	1	3	1	2365	30.8446	37.3196
52	1	1	.	1	2	.	4	1	4	0	6304	16.1697	33.4292
53	2	1	1	1	1	1	1	2	4	0	334	22.7899	23.7043
54	2	1	.	2	1	.	11	1	3	1	49	44.0356	44.1697
55	2	1	1	1	2	1	8	1	4	0	2065	21.2813	26.935
56	2	1	1	2	2	.	13	1	4	0	6178	18.0862	35.0007
57	2	1	1	2	1	.	1	2	2	1	1102	33.2211	36.2382
58	1	1	2	2	2	2	1	2	1	1	4536	40.9582	53.3771
59	2	1	1	2	1	1	17	1	4	0	245	40.668	41.3388
60	1	2	1	2	2	2	2	2	3	1	3199	46.9569	55.7153
61	2	1	1	2	1	1	6	1	4	0	841	35.039	37.3415
62	2	1	.	2	1	1	6	1	4	0	366	38.3737	39.3758
63	1	1	1	2	2	1	1	2	4	0	6656	18.9569	37.18
64	1	1	1	1	1	.	8	1	2	1	1801	20.0931	25.024
65	2	1	1	1	1	2	1	2	4	0	1327	20.3313	23.9644
66	2	1	1	2	2	1	16	1	4	0	5442	32.0849	46.9843
67	1	1	1	1	1	1	6	1	3	1	940	30.872	33.4456
68	2	1	.	1	1	.	13	1	3	1	1308	17.2758	20.8569
69	1	1	.	2	2	.	13	1	2	1	6086	30.9322	47.5948
70	2	1	2	2	2	.	1	2	4	0	5647	23.9562	39.4168
71	2	1	1	1	2	.	1	2	4	0	2445	18.5435	25.2375
72	2	1	1	1	1	.	2	2	4	0	1900	26.2067	31.4086
73	2	1	1	1	1	1	12	1	4	0	1393	26.9569	30.7707
74	2	1	1	2	2	1	1	2	4	0	6870	28.9555	47.7645
75	2	1	.	2	2	.	6	1	2	1	2922	38.9541	46.9541
76	1	1	1	2	2	.	1	2	4	0	6425	26.9569	44.5476
77	2	1	1	2	2	1	1	2	4	0	6316	17.7906	35.0828
78	1	1	1	1	1	.	1	2	4	0	1402	18.705	22.5435
79	2	2	1	2	1	1	1	2	4	0	1195	45.0376	48.3094
80	2	2	2	2	1	2	1	2	1	1	1730	45.5305	50.2669
81	2	2	1	2	2	1	17	1	4	0	3599	53.5031	63.3566
82	2	1	1	1	1	1	2	2	4	0	702	23.7043	25.6263
83	1	1	.	2	1	2	2	2	1	1	807	41.9576	44.167
84	2	1	1	2	2	.	17	1	4	0	3592	42.5024	52.3368
85	1	1	1	1	1	1	1	2	3	1	1125	28.2464	31.3265
86	2	1	1	1	1	.	1	2	4	0	1470	24.3751	28.3997
87	2	2	2	2	1	2	5	1	4	0	363	54.6256	55.6194
88	1	1	2	1	2	.	13	1	3	1	4799	20.3641	33.5031
89	1	1	1	2	1	.	9	2	4	0	1584	30.8337	35.1704
90	2	1	1	1	2	.	17	1	4	0	3287	19.5044	28.5038
91	2	1	.	1	1	.	15	1	4	0	1333	28.0383	31.6879
92	2	1	1	1	1	1	2	2	2	1	868	30.9569	33.3333
93	1	1	1	2	2	1	12	1	4	0	4090	25.9576	37.1554
94	2	1	1	1	1	.	6	1	4	0	1096	25.9548	28.9555
95	2	1	1	1	1	1	1	2	4	0	967	27.2909	29.9384
96	2	2	.	2	1	.	10	2	3	1	1347	58.6694	62.3573
97	2	1	1	1	2	1	1	2	4	0	3226	24.9582	33.7906
98	2	1	1	2	2	2	3	2	4	0	3050	30.5024	38.8528
99	2	1	2	1	2	.	3	2	1	1	3896	20.2902	30.9569
100	2	1	1	1	1	.	6	1	4	0	731	15.9562	17.9576
101	1	1	1	1	1	.	14	1	4	0	1095	25.5058	28.5038
102	2	1	1	1	1	1	10	2	3	1	111	25.7522	26.0561
103	2	1	.	1	2	1	1	2	4	0	3399	19.9562	29.2621
104	2	1	2	2	2	.	1	2	4	0	7122	19.8713	39.3703
105	2	1	1	2	2	.	1	2	4	0	2974	36.5886	44.731
106	2	1	.	1	1	1	11	1	4	0	566	28.4189	29.9685
107	2	1	1	2	2	.	17	1	4	0	2891	36.5038	44.4189
108	1	1	2	1	1	.	1	2	2	1	1019	30.9541	33.744
109	1	1	1	1	1	2	1	2	4	0	1990	27.9562	33.4045
110	2	1	2	2	2	2	13	1	4	0	5134	20.449	34.5051
111	1	1	1	2	2	.	13	1	4	0	4848	25.9192	39.1923
112	1	2	1	2	1	1	13	1	4	0	1166	49.065	52.2574
113	2	1	1	2	1	1	1	2	4	0	1321	32.3751	35.9918
114	2	1	2	2	2	.	2	2	3	1	2229	32.627	38.7296
115	2	1	1	1	1	.	9	2	4	0	1676	24.6653	29.2539
116	2	1	.	2	2	1	7	2	4	0	3353	25.5058	34.6858
117	2	1	1	1	1	1	1	2	4	0	360	31.2088	32.1944
118	1	1	1	1	2	.	10	2	4	0	2801	26.7515	34.4203
119	2	1	1	1	1	1	1	2	4	0	1295	20.0931	23.6386
120	1	2	2	2	2	2	1	2	1	1	2439	57.9576	64.6352
121	1	1	1	2	2	2	10	2	4	0	2341	34.59	40.9993
122	2	1	2	2	2	2	1	2	1	1	8538	37.9576	61.3333
123	1	1	1	2	2	1	1	2	4	0	2839	41.9576	49.7303
124	2	1	1	1	2	1	1	2	4	0	2678	16.835	24.167
125	2	1	1	2	1	1	1	2	4	0	1605	37.9548	42.3491
126	1	1	1	1	1	1	8	1	4	0	563	16.3833	17.9247
127	1	1	2	2	2	.	13	1	2	1	6523	26.59	44.449
128	2	1	1	2	1	.	14	1	4	0	1826	37.5031	42.5024
129	2	1	.	1	1	1	13	1	4	0	1842	20.627	25.6701
130	2	1	1	1	1	2	17	1	3	1	2008	24.5038	30.0014
131	1	1	2	1	1	2	11	1	3	1	162	28.512	28.9555
132	2	1	.	1	1	1	11	1	3	1	159	26.13	26.5654
133	2	1	1	1	1	1	8	1	4	0	197	16.3532	16.8925
134	1	1	1	1	1	1	12	1	4	0	80	29.5414	29.7604
135	2	1	1	2	1	1	8	1	3	1	376	37.8453	38.8747
136	2	1	1	2	1	1	10	2	4	0	397	43.5017	44.5886
137	2	1	.	1	1	1	13	1	3	1	1109	20.5914	23.6277
138	1	1	1	1	1	1	1	2	2	1	559	22.8693	24.3997
139	2	1	1	2	2	2	1	2	2	1	4913	26.9021	40.3532
140	2	1	1	1	1	1	1	2	4	0	913	23.039	25.5387
141	2	1	.	1	2	1	13	1	4	0	2134	27.6277	33.4702
142	2	1	1	2	1	2	1	2	4	0	852	33.7029	36.0356
143	2	1	1	1	1	.	2	2	2	1	457	27.8713	29.1225
144	1	2	2	2	2	2	2	2	4	0	4413	52.9555	65.0376
145	1	1	1	2	2	1	1	2	4	0	5090	24.4572	38.3929
146	2	1	.	1	1	1	13	1	3	1	268	18.5024	19.2361
147	1	1	1	2	2	1	17	1	4	0	9069	20.5038	45.3333
148	2	1	1	1	1	1	15	1	4	0	731	14.8446	16.846
149	2	1	1	2	1	1	6	1	4	0	519	37.1362	38.5572
150	1	1	.	2	2	.	6	1	4	0	2207	42.8309	48.8734
151	2	1	1	1	2	.	1	2	4	0	5177	19.7755	33.9493
152	1	1	2	2	2	2	1	2	1	1	3810	40.9582	51.3895
153	1	1	2	2	2	2	1	2	3	1	2502	30.872	37.7221
154	2	1	1	1	1	.	1	2	4	0	1434	28.898	32.8241
155	1	1	1	1	2	1	1	2	4	0	2530	16.9555	23.8823
156	2	1	1	1	1	1	13	1	4	0	1218	28.6653	32
157	2	1	1	1	1	1	1	2	4	0	373	21.9576	22.9788
158	2	1	1	2	2	2	1	2	4	0	2112	31.8713	37.6537
159	2	1	1	1	1	1	1	2	4	0	578	26.705	28.2875
160	1	1	.	1	1	1	13	1	3	1	823	27.5921	29.8453
161	2	1	1	2	2	.	1	2	4	0	2467	29.9548	36.7091
162	2	1	1	1	1	1	7	2	4	0	1357	24.5038	28.219
163	2	1	1	2	2	1	6	1	4	0	4840	33.1225	46.3737
164	1	1	1	1	2	1	9	2	4	0	5999	16.8597	33.2841
165	2	1	1	1	1	1	1	2	4	0	295	18.5435	19.3511
166	1	1	2	1	2	.	13	1	4	0	2282	18.7515	24.9993
167	1	1	1	1	1	.	1	2	4	0	241	13.7166	14.3765
168	2	1	1	2	1	.	2	2	4	0	412	38.2752	39.4031
169	2	1	1	1	1	1	1	2	4	0	1191	18.4422	21.7029
170	2	1	.	1	2	1	2	2	3	1	3013	24.5284	32.7775
171	2	1	1	2	2	1	1	2	4	0	7520	18.037	38.6256
172	2	1	1	1	1	2	16	1	4	0	690	24.7529	26.642
173	1	1	1	2	2	1	10	2	2	1	2738	27.5044	35.0007
174	2	1	1	2	2	2	1	2	4	0	2886	43.9562	51.8576
175	1	1	1	1	1	1	12	1	2	1	1031	31.54	34.3628
176	2	1	1	1	2	.	8	1	4	0	3288	23.091	32.0931
177	2	1	.	1	1	.	2	2	4	0	1369	23.2088	26.9569
178	1	1	2	2	2	2	1	2	1	1	9341	39.9562	65.5305
179	2	1	1	1	1	2	8	1	4	0	266	28.5476	29.2758
180	2	1	1	2	2	1	1	2	4	0	5036	23.9562	37.744
181	2	1	1	2	2	1	12	1	4	0	3766	35.9562	46.2669
182	1	1	1	2	2	1	1	2	4	0	4200	27.039	38.538
183	2	1	1	2	2	1	1	2	4	0	3439	32.9555	42.371
184	2	1	1	1	2	1	2	2	3	1	2727	19.9562	27.4223
185	1	1	1	1	2	1	1	2	4	0	2036	17.7906	23.3648
186	2	1	2	2	1	2	10	2	4	0	678	42.5051	44.3614
187	1	1	1	2	2	2	1	2	4	0	10863	25.7029	55.4442
188	2	1	1	2	1	1	6	1	4	0	1948	38.9569	44.2902
189	2	1	1	1	2	.	3	2	4	0	2802	8.83231	16.5038
190	2	1	1	2	2	1	1	2	4	0	2019	34.9295	40.4572
191	1	1	1	1	1	1	1	2	4	0	1519	18.4586	22.6174
192	1	1	2	2	1	.	1	2	3	1	1364	39.9562	43.6906
193	1	1	1	1	1	1	1	2	4	0	699	26.4586	28.3723
194	2	1	1	2	2	1	1	2	4	0	3944	40.9555	51.7536
195	2	1	1	1	1	1	15	1	4	0	329	30.7324	31.6331
196	1	1	.	1	1	1	13	1	4	0	214	31.1704	31.7563
197	2	1	1	2	1	.	1	2	3	1	1856	39.54	44.6215
198	2	1	2	2	2	2	1	2	1	1	4319	32.011	43.8357
199	2	1	1	2	1	1	1	2	4	0	1111	33.2074	36.2491
200	1	1	.	1	1	1	4	1	3	1	1947	25.5031	30.8337
201	2	1	.	1	2	.	2	2	3	1	2922	23.9562	31.9562
202	2	1	1	1	1	1	2	2	4	0	723	22.3765	24.3559
203	1	2	1	2	1	1	2	2	4	0	105	50.4969	50.7844
204	2	1	.	1	1	1	3	2	3	1	951	29.5031	32.1068
205	1	1	1	1	1	1	1	2	4	0	1244	17.87	21.2758
206	1	1	1	1	1	2	1	2	4	0	1073	24.7036	27.6413
207	2	1	1	1	2	2	2	2	3	1	2808	16.9555	24.6434
208	2	1	2	2	2	2	1	2	1	1	3810	30.5024	40.9336
209	1	1	2	1	2	2	8	1	4	0	4415	21.5989	33.6865
210	2	1	1	2	2	1	1	2	4	0	3098	32.0849	40.5667
211	2	1	1	2	2	.	11	1	4	0	5799	24.7502	40.627
212	1	1	1	2	2	.	13	1	4	0	3008	29.3196	37.5551
213	2	1	.	2	1	.	10	2	3	1	365	34.5051	35.5044
214	2	1	1	1	1	2	1	2	4	0	2006	14.9541	20.4463
215	2	1	1	1	1	.	8	1	4	0	409	29.8645	30.9843
216	1	2	2	2	1	2	11	1	3	1	1490	47.0007	51.0801
217	1	1	1	2	2	1	3	2	4	0	3709	28.7502	38.9049
218	2	1	1	1	1	1	1	2	4	0	493	30.2067	31.5565
219	2	1	.	1	1	.	2	2	2	1	1706	20.8734	25.5441
220	2	1	.	1	1	.	13	1	3	1	272	27.7591	28.5038
221	1	1	1	1	1	.	3	2	4	0	1445	27.5017	31.4579
222	2	1	1	2	1	1	16	1	2	1	223	39.8576	40.4682
223	2	1	1	1	2	.	6	1	4	0	2404	8.37509	14.9569
224	1	1	1	2	2	2	1	2	3	1	3150	26.9569	35.5811
225	1	1	1	1	2	1	7	2	4	0	2880	9.91923	17.8042
226	1	1	1	1	1	.	6	1	3	1	640	25.7906	27.5428
227	2	1	1	1	1	1	1	2	4	0	1668	25.5031	30.0698
228	2	1	1	2	2	2	8	1	4	0	6621	27.2279	45.3552
229	1	1	1	1	2	.	13	1	3	1	2191	18.6721	24.6708
230	2	1	2	2	2	.	6	1	4	0	11991	25.9548	58.7844
231	2	1	1	1	1	.	15	1	4	0	485	28.5421	29.87
232	2	1	2	2	1	2	1	2	4	0	821	34.9569	37.2047
233	2	1	.	2	1	1	11	1	4	0	133	38.5051	38.8693
234	1	1	1	2	1	1	8	1	3	1	1079	34.7132	37.6674
235	2	1	1	1	1	.	1	2	4	0	499	27.9562	29.3224
236	2	1	1	1	1	1	1	2	4	0	931	30.872	33.4209
237	2	1	1	2	2	.	3	2	4	0	6313	30.9432	48.2272
238	1	2	2	2	2	.	8	1	4	0	2800	49.128	56.794
239	2	1	.	1	1	1	11	1	4	0	363	26.3381	27.332
240	1	1	1	2	2	2	1	2	4	0	15875	7.95619	51.4196
241	2	1	1	1	2	1	1	2	4	0	2187	16.9555	22.9432
242	2	1	1	1	2	1	6	1	4	0	3287	22.9569	31.9562
243	2	2	2	2	1	1	14	1	3	1	1827	44.5038	49.5058
244	2	1	1	2	2	.	16	1	3	1	4837	24.5038	37.7467
245	2	1	1	1	1	1	1	2	4	0	235	21.1444	21.7878
246	2	1	1	1	1	.	6	1	4	0	1889	24.4572	29.629
247	1	1	2	2	2	.	6	1	3	1	5113	33.9576	47.9562
248	2	1	1	1	1	.	2	2	3	1	591	21.6126	23.2307
249	2	1	1	2	1	1	1	2	4	0	1884	30.1218	35.2799
250	2	1	2	2	2	2	13	1	1	1	13463	11.039	47.8987
251	1	1	1	2	2	1	1	2	4	0	5096	23.5044	37.4565
252	2	1	1	2	2	1	1	2	4	0	5340	34.705	49.3251
253	2	1	2	2	2	.	13	1	3	1	3652	25.8453	35.8439
254	2	1	1	2	2	.	11	1	4	0	7895	24.2628	45.8782
255	1	1	1	2	2	1	1	2	4	0	5676	25.1225	40.6626
256	2	1	1	2	1	1	10	2	1	1	119	38.7515	39.0773
257	2	1	1	2	2	1	17	1	4	0	3685	24.5038	34.5927
258	2	1	.	2	2	1	2	2	1	1	3878	31.5428	42.1602
259	2	1	1	2	1	1	6	1	4	0	531	44.2519	45.7057
260	1	1	1	2	1	.	1	2	4	0	734	36.7885	38.7981
261	1	1	2	1	2	.	1	2	3	1	4779	16.4572	29.5414
262	1	1	.	2	2	2	1	2	4	0	3370	43.6277	52.8542
263	2	1	1	2	2	1	12	1	4	0	6473	17.9548	35.6769
264	2	1	1	2	2	.	1	2	1	1	22234	9.95483	70.8282
265	2	1	1	1	2	1	13	1	4	0	6058	13.7741	30.36
266	1	1	1	1	1	.	1	2	2	1	426	19.7892	20.9555
267	2	1	1	1	1	.	2	2	4	0	98	18.0287	18.2971
268	2	1	1	1	1	1	1	2	4	0	1642	23.9562	28.4517
269	2	1	1	2	2	1	14	1	4	0	2905	39.5893	47.5428
270	1	1	.	2	2	1	2	2	4	0	2265	30.3737	36.5749
271	2	1	1	2	2	1	6	1	4	0	3033	34.9569	43.2608
272	2	2	1	2	1	.	6	1	2	1	580	61.0404	62.6283
273	1	1	1	1	1	1	2	2	4	0	1294	30.5791	34.1218
274	2	1	1	1	1	.	17	1	4	0	488	32.1697	33.5058
275	2	1	1	1	2	1	1	2	4	0	2589	18.9541	26.0424
276	1	1	1	2	2	.	6	1	4	0	7366	33.9548	54.1218
277	1	1	1	1	1	1	1	2	4	0	455	24.5558	25.8015
278	2	1	1	1	2	.	1	2	2	1	3287	14.9569	23.9562
279	1	1	1	2	2	.	3	2	4	0	2936	26.5024	34.5407
280	1	1	1	1	1	1	6	1	4	0	1142	26.872	29.9986
281	2	1	2	2	2	.	6	1	2	1	2922	26.9541	34.9541
282	1	1	.	2	1	1	2	2	2	1	460	44.3751	45.6345
283	1	1	2	2	2	.	2	2	1	1	16589	17.9548	63.373
284	2	1	1	1	1	1	12	1	4	0	494	18.5407	19.8932
285	2	1	1	1	2	1	6	1	4	0	3410	20.9555	30.2916
286	1	1	1	1	1	.	16	1	4	0	364	28.5038	29.5003
287	2	1	1	1	2	1	1	2	4	0	6608	11.9562	30.0479
288	1	1	1	2	2	1	2	2	3	1	4110	37.9548	49.2074
289	2	1	1	2	1	.	6	1	4	0	544	38.1218	39.6112
290	2	1	1	1	1	1	1	2	4	0	1616	29.7878	34.2122
291	2	1	1	1	1	1	1	2	4	0	1432	22.0808	26.0014
292	1	1	1	2	1	1	1	2	4	0	763	39.2088	41.2977
293	1	1	1	1	2	1	7	2	4	0	2545	25.9192	32.8871
294	2	1	.	1	1	1	13	1	4	0	462	27.1102	28.3751
295	2	1	1	1	1	.	2	2	4	0	812	22.2916	24.5147
296	2	1	2	2	2	2	1	2	1	1	5652	39.9562	55.4305
297	2	1	1	1	1	1	11	1	4	0	134	26.3765	26.7433
298	2	1	1	2	2	2	8	1	3	1	7939	34.1684	55.9042
299	2	1	1	1	1	1	7	2	3	1	649	21.0842	22.8611
300	1	1	1	2	1	.	8	1	4	0	1588	40.4901	44.8378
301	1	1	1	1	1	1	1	2	4	0	908	19.5428	22.0287
302	2	1	1	1	2	1	1	2	4	0	6948	14.3518	33.3744
303	1	1	2	2	2	.	1	2	1	1	6134	25.6263	42.4203
304	2	1	1	1	1	1	1	2	4	0	410	23.7509	24.8734
305	2	1	1	2	2	.	11	1	3	1	5324	25.4182	39.9945
306	1	1	1	1	1	1	1	2	4	0	751	18.5435	20.5996
307	1	1	.	2	2	.	2	2	3	1	3399	42.7899	52.0958
308	1	1	1	1	2	1	6	1	3	1	3917	20.9555	31.6797
309	2	1	1	1	1	.	1	2	4	0	1742	25.9576	30.7269
310	2	1	.	2	1	.	9	2	4	0	738	43.2745	45.295
311	2	1	2	2	2	.	1	2	4	0	4973	24.0383	37.6537
312	2	1	1	1	2	.	6	1	4	0	2401	21.9548	28.5284
313	2	1	.	2	2	.	13	1	1	1	8674	30.1958	53.9439
314	2	2	.	2	1	.	4	1	1	1	1186	56.5038	59.7509
315	2	1	.	2	1	2	2	2	4	0	1735	32.9555	37.7057
316	1	1	.	1	2	.	9	2	4	0	2173	27.2745	33.2238
317	1	1	1	2	1	.	8	1	4	0	1096	33.6893	36.6899
318	1	1	1	2	2	1	1	2	4	0	7547	26.9569	47.6194
319	1	1	1	2	2	.	2	2	4	0	4048	30.7871	41.87
320	2	1	.	1	2	1	1	2	4	0	2947	15.9562	24.0246
321	2	1	1	2	1	1	1	2	4	0	308	37.3963	38.2396
322	2	1	1	1	1	.	6	1	4	0	632	20.5394	22.2697
323	2	1	1	1	1	1	10	2	3	1	1208	21.5031	24.8104
324	2	1	1	1	1	1	1	2	4	0	1004	14.4586	17.2074
325	2	1	1	1	2	1	1	2	4	0	2263	22.2067	28.4025
326	2	1	1	1	2	2	6	1	2	1	2036	22.872	28.4463
327	2	1	1	1	1	.	6	1	4	0	777	28.9117	31.039
328	1	1	.	1	1	.	3	2	3	1	1857	15.4196	20.5038
329	2	1	1	1	1	1	2	2	4	0	273	28.5421	29.2895
330	2	1	.	1	2	1	2	2	4	0	5164	14.9569	29.0951
331	1	1	1	1	1	.	1	2	4	0	489	25.5441	26.883
332	2	1	2	1	1	1	12	1	4	0	761	25.9576	28.0411
333	2	1	1	1	2	.	2	2	3	1	2653	25.7741	33.0376
334	1	1	1	1	1	1	2	2	3	1	1248	23.9562	27.373
335	2	1	1	1	1	.	13	1	4	0	392	23.6715	24.7447
336	1	1	1	2	2	1	13	1	4	0	8140	17.5031	39.7892
337	2	1	.	2	2	.	1	2	4	0	3377	26.6256	35.8713
338	2	1	1	1	1	1	17	1	4	0	1523	28	32.1697
339	1	1	1	1	1	1	1	2	4	0	539	17.7687	19.2444
340	2	1	1	1	1	.	13	1	4	0	914	29.9548	32.4572
341	2	1	1	2	2	1	8	1	4	0	2646	32.6242	39.8686
342	1	1	1	2	2	1	1	2	4	0	7336	26.1246	46.2094
343	2	1	1	1	1	1	14	1	4	0	609	32.5038	34.1711
344	2	1	1	1	1	1	1	2	4	0	323	15.4579	16.3422
345	1	1	1	2	2	2	12	1	4	0	4435	30.705	42.8474
346	2	1	1	1	1	.	10	2	2	1	577	17.5031	19.0828
347	1	1	1	1	2	1	14	1	4	0	2251	26.5024	32.6653
348	1	1	2	2	2	2	1	2	4	0	11835	19.9562	52.3587
349	2	1	.	1	1	.	13	1	4	0	127	19.0171	19.3648
350	1	1	1	1	1	1	9	2	4	0	1274	24.8296	28.3176
351	1	1	1	1	2	.	3	2	4	0	2070	26.5024	32.1697
352	2	1	1	2	2	1	1	2	4	0	9230	20.9582	46.2286
353	1	1	1	2	2	1	1	2	4	0	2635	39.7043	46.9185
354	1	1	1	1	2	1	2	2	3	1	3705	23.7892	33.9329
355	1	1	2	2	2	2	3	2	2	1	3357	32.5038	41.6947
356	2	1	2	2	2	2	1	2	4	0	9117	16.9555	41.9165
357	2	1	2	2	2	2	1	2	1	1	9182	21.2895	46.4285
358	2	1	1	2	2	2	3	2	2	1	3805	37.8344	48.2519
359	2	1	2	2	2	.	16	1	2	1	4748	21.5277	34.527
360	2	1	2	2	2	2	1	2	1	1	2831	41.2895	49.0404
361	2	1	.	2	2	.	13	1	4	0	9168	16.0246	41.1253
362	1	1	1	1	2	.	10	2	2	1	2300	25.5031	31.8001
363	2	1	1	2	1	.	2	2	1	1	828	43.77	46.037
364	2	1	1	1	1	.	6	1	2	1	1461	24.9555	28.9555
365	1	1	1	2	2	.	6	1	4	0	2587	37.9548	45.0376
366	2	1	1	1	1	1	10	2	4	0	273	26.3354	27.0828
367	2	1	1	2	2	.	1	2	2	1	4196	24.9582	36.4463
368	2	1	.	1	1	2	13	1	3	1	1179	31.0226	34.2505
369	2	1	.	1	2	1	11	1	3	1	3244	25.1362	34.0178
370	1	1	1	2	2	1	12	1	4	0	3646	26.037	36.0192
371	1	2	2	2	1	2	16	1	4	0	1096	54.527	57.5277
372	2	1	1	2	2	2	8	1	4	0	7273	25.7933	45.7057
373	2	1	1	2	2	2	13	1	1	1	9664	26.9295	53.3881
374	2	1	1	2	2	1	1	2	3	1	3668	28.3888	38.4312
375	2	1	1	1	1	.	6	1	4	0	1895	28.4408	33.629
376	2	1	1	1	1	1	2	2	4	0	62	33.0376	33.2074
377	2	1	1	2	2	.	13	1	1	1	2027	35.447	40.9966
378	2	1	1	1	1	1	1	2	4	0	860	25.5441	27.8987
379	1	1	2	2	1	2	1	2	3	1	1546	31.9562	36.1889
380	1	1	1	2	2	1	7	2	4	0	2433	35.5017	42.1629
381	1	1	1	2	1	1	1	2	4	0	401	41.5195	42.6174
382	2	1	1	1	1	1	1	2	4	0	546	28.8159	30.3107
383	1	1	2	2	2	.	1	2	4	0	2367	33.2895	39.77
384	2	1	1	1	1	1	1	2	4	0	793	23.4004	25.5715
385	2	1	.	1	1	.	13	1	4	0	1411	19.3374	23.2005
386	1	1	1	2	1	1	15	1	3	1	1294	31.8713	35.4141
387	2	1	1	2	1	1	1	2	4	0	1780	31.9562	36.8296
388	2	1	2	1	1	.	10	2	3	1	277	24.8323	25.5907
389	2	1	1	1	1	1	13	1	4	0	616	25.87	27.5565
390	1	1	2	1	1	1	8	1	4	0	1741	28.5284	33.295
391	2	1	1	1	1	1	2	2	4	0	432	22.6639	23.8467
392	1	1	1	1	1	1	1	2	4	0	558	32.7173	34.245
393	1	1	1	1	1	1	1	2	4	0	1723	21.9576	26.6749
394	2	1	.	2	2	2	13	1	3	1	2284	29.0376	35.2909
395	2	1	1	2	2	1	16	1	4	0	5808	39.5017	55.4031
396	2	1	1	2	2	.	14	1	4	0	3287	26.5051	35.5044
397	1	1	1	1	1	1	14	1	4	0	1120	29.9986	33.065
398	2	1	1	2	1	.	6	1	1	1	731	33.9548	35.9562
399	1	1	1	2	2	1	1	2	4	0	2029	38.7023	44.2574
400	1	1	1	1	1	1	1	2	4	0	948	25.1225	27.718
401	2	1	1	2	2	2	6	1	3	1	7488	23.9562	44.4572
402	2	1	2	2	1	.	13	1	3	1	60	36.449	36.6133
403	2	1	1	2	2	1	1	2	4	0	7390	25.9576	46.1903
404	2	1	.	1	2	1	5	1	4	0	3233	25.5414	34.3929
405	1	1	1	1	1	.	1	2	2	1	366	21.0376	22.0397
406	2	1	.	2	2	2	2	2	3	1	10050	29.7823	57.2977
407	2	1	1	2	2	.	13	1	4	0	2117	29.4565	35.2526
408	2	1	2	2	2	.	6	1	2	1	3684	27.8686	37.9548
409	2	1	1	2	2	1	1	2	4	0	4167	33.9548	45.3634
410	2	1	2	2	2	2	1	2	4	0	4994	25.2923	38.9651
411	2	1	1	2	2	1	1	2	4	0	2226	29.2101	35.3046
412	2	1	1	1	1	1	1	2	4	0	257	25.8727	26.5763
413	1	1	1	1	1	.	13	1	4	0	366	27.0226	28.0246
414	1	2	1	2	1	.	3	2	2	1	147	46.4559	46.8583
415	2	1	2	1	2	.	6	1	2	1	2922	21.9576	29.9576
416	2	1	.	1	2	1	2	2	3	1	2084	25.9548	31.6605
417	2	2	1	2	2	.	6	1	4	0	8119	45.9576	68.1862
418	1	1	1	2	1	.	6	1	4	0	1787	36.1232	41.0157
419	1	1	1	1	2	1	1	2	4	0	3287	20.9555	29.9548
420	2	1	1	1	1	.	14	1	4	0	1827	15.5017	20.5038
421	1	2	1	2	1	1	2	2	4	0	1905	49.1992	54.4148
422	2	2	1	2	1	1	2	2	4	0	1021	47.5428	50.3381
423	2	1	1	1	1	.	1	2	4	0	1381	27.9562	31.7372
424	2	1	.	1	2	1	2	2	3	1	2086	25.9548	31.666
425	2	1	1	2	2	1	1	2	4	0	5577	33.9576	49.2266
426	2	1	1	1	1	1	1	2	4	0	339	26.9514	27.8795
427	2	1	1	1	2	.	2	2	4	0	6195	12.9582	29.9192
428	2	2	2	2	1	.	2	2	3	1	131	47.1814	47.54
429	1	1	1	2	1	1	1	2	4	0	499	40.8323	42.1985
430	1	1	1	2	2	1	1	2	4	0	5778	22.9569	38.7762
431	2	1	.	1	1	1	13	1	4	0	792	31.5893	33.7577
432	2	1	1	1	1	.	2	2	4	0	72	28.4572	28.6543
433	2	1	1	1	1	1	2	2	4	0	58	20.4682	20.627
434	2	1	1	1	1	1	1	2	4	0	1085	29.4073	32.3778
435	1	1	2	2	1	2	10	2	4	0	752	34.9706	37.0294
436	2	1	2	1	1	.	1	2	3	1	365	31.7043	32.7036
437	2	1	.	1	2	1	5	1	4	0	2117	21.9548	27.7509
438	2	1	1	2	2	1	1	2	3	1	2103	38.9569	44.7146
439	2	1	1	2	2	.	6	1	1	1	4309	28.7885	40.5859
440	1	1	2	2	2	2	1	2	4	0	3436	27.5044	36.9117
441	2	1	2	1	1	2	1	2	1	1	991	28.5421	31.2553
442	2	1	1	2	2	1	14	1	4	0	7236	17.5031	37.3142
443	2	1	1	1	1	1	16	1	4	0	124	27.1047	27.4442
444	1	1	1	1	1	1	1	2	4	0	1285	25.9548	29.473
445	2	1	1	1	1	1	1	2	4	0	978	21.3333	24.011
446	2	1	1	1	1	1	1	2	4	0	938	30.7899	33.358
447	2	1	1	2	2	1	6	1	4	0	15791	14.9569	58.1903
448	2	1	1	2	2	1	1	2	4	0	4391	29.9548	41.9767
449	2	1	1	1	1	1	1	2	4	0	1647	21.5414	26.0507
450	2	1	1	2	1	1	2	2	4	0	1820	31.6194	36.6023
451	2	1	1	1	1	1	1	2	4	0	91	28.1451	28.3943
452	1	1	1	1	1	1	1	2	4	0	338	31.9562	32.8816
453	2	1	1	1	1	1	6	1	4	0	335	17.8727	18.7899
454	2	2	1	2	2	1	8	1	4	0	2261	44.5092	50.6995
455	2	1	1	2	2	.	1	2	4	0	3775	33.8727	44.2081
456	1	1	1	1	1	1	1	2	1	1	836	26.0999	28.3888
457	1	1	1	1	1	1	13	1	4	0	314	27.9863	28.846
458	2	1	1	1	1	1	9	2	4	0	312	22.9569	23.8111
459	1	1	1	1	2	1	1	2	4	0	3560	6.95688	16.7036
460	2	1	.	2	2	.	13	1	4	0	2222	33.3607	39.4442
461	1	1	1	2	2	1	1	2	4	0	4473	30.9569	43.2033
462	1	1	1	2	2	.	3	2	2	1	4160	23.5044	34.8939
463	2	1	2	2	2	2	1	2	3	1	8804	16.9555	41.0595
464	2	2	1	2	2	1	2	2	4	0	2332	49.7029	56.0876
465	2	1	.	2	2	2	13	1	4	0	2517	33.9439	40.835
466	2	1	1	1	2	1	1	2	4	0	2870	21.9548	29.8125
467	2	1	1	2	1	1	8	1	4	0	886	35.9918	38.4175
468	2	1	1	1	1	.	2	2	1	1	298	23.9562	24.7721
469	1	1	1	1	1	1	1	2	4	0	898	24.2902	26.7488
470	2	1	2	2	2	2	3	2	4	0	4407	28.7776	40.8433
471	1	1	1	1	1	1	7	2	4	0	1218	20.8597	24.1944
472	2	1	1	1	1	.	1	2	1	1	280	22.1903	22.9569
473	2	1	1	1	2	1	1	2	4	0	3273	19.9562	28.9172
474	2	1	2	2	2	.	10	2	3	1	5479	21.5031	36.5038
475	2	1	1	2	2	.	8	1	4	0	6355	39.384	56.783
476	2	1	2	2	2	.	1	2	1	1	8674	29.9576	53.7057
477	1	1	1	2	2	1	13	1	4	0	4049	40.9309	52.0164
478	1	1	1	1	1	2	1	2	4	0	529	22.9268	24.3751
479	2	1	1	1	2	1	2	2	4	0	2346	24.1232	30.5462
480	1	1	.	2	1	1	13	1	4	0	486	38.5407	39.8713
481	2	1	1	2	1	.	1	2	4	0	1166	34.2533	37.4456
482	1	1	1	2	1	1	17	1	4	0	635	34.5024	36.2409
483	2	1	1	1	1	.	14	1	4	0	580	25.0021	26.59
484	2	1	1	1	1	.	1	2	4	0	1351	24.2902	27.989
485	2	1	1	1	2	1	1	2	4	0	6039	14.0397	30.5736
486	2	1	1	1	1	1	13	1	3	1	906	16.7584	19.2389
487	2	1	1	2	2	1	3	2	4	0	2812	37.5031	45.2019
488	1	1	1	1	1	1	1	2	4	0	1073	1.43737	4.37509
489	2	2	2	2	2	2	1	2	1	1	5576	45.9576	61.2238
490	2	1	1	2	2	.	8	1	4	0	6443	17.6099	35.2498
491	1	1	1	2	2	1	1	2	4	0	4168	33.2539	44.6653
492	2	1	2	2	2	2	1	2	4	0	12746	27.0007	61.8973
493	1	1	.	1	1	1	13	1	3	1	913	31.7892	34.2888
494	1	1	.	2	2	2	2	2	1	1	3063	39.9562	48.3422
495	2	1	1	2	2	1	17	1	4	0	2387	33.5031	40.0383
496	2	1	1	1	2	1	1	2	4	0	6958	13.9576	33.0075
497	2	1	1	1	1	1	1	2	4	0	536	15.7043	17.1718
498	2	1	1	1	1	.	8	1	4	0	886	20.7721	23.1978
499	2	1	1	1	2	1	8	1	4	0	2390	26.3628	32.9062
500	2	1	2	1	1	.	1	2	1	1	1461	26.9569	30.9569
501	2	1	1	1	1	1	12	1	4	0	866	14.872	17.243
502	1	1	2	1	2	.	5	1	2	1	2344	26.9569	33.3744
503	1	1	1	1	1	1	2	2	4	0	262	24.5421	25.2594
504	2	1	.	2	2	.	2	2	3	1	4352	27.9562	39.8713
505	1	1	2	2	2	2	1	2	4	0	3373	37.4565	46.6913
506	1	1	1	1	1	1	2	2	4	0	265	22.8446	23.5702
507	1	1	1	1	1	1	8	1	4	0	470	18.9897	20.2765
508	2	1	1	2	1	1	9	2	4	0	785	41.4565	43.6057
509	2	1	.	2	1	.	1	2	4	0	823	37.2786	39.5318
510	2	1	2	2	2	1	1	2	3	1	10519	28.9555	57.755
511	1	1	1	1	2	2	1	2	4	0	2736	24.9555	32.4463
512	1	1	.	1	1	1	4	1	4	0	417	22.4066	23.5483
513	2	1	1	2	2	.	9	2	4	0	10926	16.0849	45.9986
514	2	1	2	1	2	.	10	2	3	1	3184	19.5044	28.2218
515	2	1	1	2	1	1	13	1	4	0	1897	42.026	47.2197
516	2	1	1	1	2	.	1	2	4	0	3036	20.9555	29.2676
517	1	1	2	2	2	.	6	1	1	1	11537	36.9555	68.5421
518	2	1	1	1	1	1	1	2	4	0	996	20.9555	23.6824
519	2	1	.	1	2	.	13	1	2	1	5730	16.5886	32.2765
520	2	1	1	1	1	1	8	1	4	0	1344	11.039	14.7187
521	1	1	1	1	1	1	1	2	4	0	338	26.7515	27.6769
522	1	1	1	1	1	1	1	2	4	0	846	15.039	17.3552
523	1	1	1	1	1	2	2	2	4	0	272	31.9562	32.7009
524	1	1	2	2	2	2	10	2	2	1	6167	23.5044	40.3888
525	1	1	1	2	2	1	13	1	4	0	6210	24.0383	41.0404
526	1	1	2	2	2	2	3	2	3	1	7632	28.5038	49.399
527	1	1	1	2	2	1	1	2	4	0	4220	26.705	38.2587
528	2	1	1	1	1	1	14	1	4	0	872	29.4702	31.8576
529	2	1	1	2	1	.	17	1	4	0	791	34.3381	36.5038
530	2	1	1	1	2	.	1	2	4	0	4601	18.9569	31.5537
531	2	1	1	2	2	.	1	2	1	1	7032	31.9562	51.2088
532	2	1	2	2	2	.	6	1	2	1	9131	15.9562	40.9555
533	2	1	1	1	2	1	1	2	4	0	2511	24.0849	30.9596
534	2	1	.	2	2	1	2	2	3	1	4870	28.1862	41.5195
535	2	1	1	2	2	1	7	2	4	0	6832	19.0856	37.7906
536	1	1	1	2	1	1	8	1	4	0	1709	30.1109	34.7899
537	2	1	.	1	1	1	1	2	4	0	572	28.2902	29.8563
538	2	1	1	2	1	.	2	2	4	0	401	41.2923	42.3901
539	2	1	2	2	2	2	1	2	4	0	12298	24.9555	58.6256
540	2	1	1	1	2	.	10	2	3	1	3346	23.5044	32.6653
541	2	1	1	1	2	.	8	1	4	0	2677	18.4723	25.8015
542	1	1	1	1	2	.	14	1	3	1	6940	5.50308	24.5038
543	1	1	1	2	2	1	1	2	4	0	5401	31.1212	45.9083
544	2	1	1	1	2	1	1	2	4	0	2185	26.7871	32.7693
545	2	1	1	2	1	1	6	1	4	0	601	40.7064	42.3518
546	2	1	2	2	1	2	7	2	1	1	1633	37.9192	42.3901
547	2	1	.	1	1	1	13	1	3	1	108	15.7755	16.0712
548	2	1	1	2	2	.	1	2	1	1	5082	30.9569	44.8706
549	1	1	1	2	2	.	2	2	4	0	11019	22.9569	53.1253
550	2	1	1	1	1	.	14	1	4	0	1924	16.5038	21.7714
551	1	1	2	2	2	2	12	1	4	0	3801	24.9555	35.3621
552	2	1	1	2	2	2	10	2	2	1	5538	35.5044	50.6667
553	2	1	.	2	1	.	2	2	4	0	71	43.0363	43.2307
554	2	1	.	2	1	.	2	2	3	1	334	42.6667	43.5811
555	2	1	1	2	2	1	2	2	4	0	2856	35.9562	43.7755
556	1	1	1	2	1	2	4	1	4	0	1074	34.5051	37.4456
557	1	1	2	1	2	2	1	2	2	1	5577	18.9541	34.2231
558	2	1	2	1	1	.	6	1	2	1	1827	23.9562	28.9582
559	2	1	1	2	2	2	1	2	1	1	7496	27.7043	48.2272
560	2	1	1	2	2	1	1	2	4	0	2444	29.3361	36.0274
561	1	1	1	2	1	.	17	1	4	0	997	39.5044	42.2341
562	1	1	1	1	1	.	1	2	2	1	1873	21.1253	26.2533
563	2	1	1	2	2	.	6	1	2	1	4343	26.9569	38.8474
564	2	1	1	2	2	1	13	1	4	0	3224	28.8433	37.6701
565	2	1	1	2	2	1	1	2	4	0	7052	21.8727	41.18
566	2	1	1	2	2	1	12	1	4	0	4787	22.9569	36.063
567	2	1	1	2	2	1	7	2	3	1	4402	38.9185	50.9706
568	1	1	.	1	1	1	2	2	3	1	761	25.9548	28.0383
569	2	2	1	2	1	1	10	2	4	0	220	50.0068	50.6092
570	2	1	1	1	1	1	1	2	4	0	1775	24.7036	29.5633
571	2	1	.	1	2	1	2	2	3	1	4922	18.8501	32.3258
572	2	2	1	2	1	1	8	1	4	0	1324	50.4066	54.0315
573	2	1	1	1	2	2	6	1	4	0	2504	26.9569	33.8125
574	1	1	1	1	1	.	10	2	3	1	164	24.5886	25.0376
575	2	1	1	2	2	2	8	1	4	0	6197	19.4114	36.3778
576	1	1	1	1	1	.	2	2	4	0	1509	29.1116	33.243
577	1	1	.	2	2	.	5	1	4	0	5601	22.9569	38.2916
578	1	1	1	1	1	2	10	2	4	0	71	31.4196	31.614
579	2	1	1	1	2	.	8	1	4	0	2710	24.2847	31.7043
580	1	1	1	1	1	1	7	2	4	0	819	23.1704	25.4127
581	2	1	1	1	1	2	1	2	4	0	1119	28.7912	31.8549
582	2	1	1	1	1	1	1	2	4	0	802	28.4572	30.653
583	2	1	1	1	1	1	1	2	2	1	483	30.9541	32.2765
584	2	1	1	2	2	.	2	2	2	1	4688	31.8713	44.7064
585	1	1	.	1	1	2	6	1	4	0	913	30.4559	32.9555
586	1	1	1	1	2	.	6	1	4	0	2750	25.2895	32.8186
587	1	1	1	2	2	1	1	2	4	0	3904	26.9569	37.6454
588	2	1	1	2	1	1	1	2	4	0	1100	32.9446	35.9562
589	2	1	.	1	1	.	1	2	1	1	366	23.8713	24.8734
590	2	1	1	1	1	1	1	2	4	0	256	24.8405	25.5414
591	2	1	1	1	2	1	1	2	4	0	4877	20.9555	34.308
592	2	1	1	1	2	.	8	1	4	0	2326	21.232	27.6003
593	1	1	1	1	1	1	10	2	4	0	93	33.4565	33.7112
594	1	1	1	2	2	1	2	2	4	0	3759	42.9569	53.2485
595	2	2	2	2	1	.	9	2	2	1	731	49.8316	51.833
596	2	1	1	1	1	1	1	2	4	0	919	29.9576	32.4736
597	2	1	1	2	1	1	15	1	4	0	856	38.2888	40.6324
598	2	1	1	1	1	.	16	1	4	0	730	22.5051	24.5038
599	1	1	1	1	1	.	6	1	2	1	1461	22.9569	26.9569
600	2	1	1	2	1	2	3	2	4	0	1261	38.5024	41.9548
601	1	1	1	1	1	1	1	2	4	0	1253	26.9569	30.3874
602	2	1	1	2	2	.	13	1	3	1	8132	15.2772	37.5414
603	2	1	1	1	1	1	3	2	4	0	1960	20.5886	25.9548
604	2	1	.	2	1	1	13	1	4	0	1498	35.0938	39.1951
605	2	1	.	2	2	1	2	2	3	1	6690	20.9555	39.2717
606	2	1	.	1	2	.	13	1	4	0	3287	21.2758	30.2752
607	2	1	1	1	2	1	1	2	4	0	4679	18.9569	31.7673
608	2	1	1	1	1	1	1	2	4	0	940	23.7043	26.2779
609	2	1	1	2	2	.	14	1	4	0	4018	33.5031	44.5038
610	1	1	1	1	1	1	17	1	4	0	672	26.757	28.5969
611	2	1	1	1	1	1	2	2	4	0	1049	24.9555	27.8275
612	2	1	.	2	2	2	2	2	1	1	10259	12.8706	40.9582
613	1	1	1	2	1	1	2	2	4	0	421	37.7057	38.8583
614	2	1	2	2	2	.	6	1	1	1	2740	37.9548	45.4565
615	1	2	1	2	2	2	2	2	4	0	3569	48.9555	58.7269
616	1	1	1	2	2	2	14	1	4	0	6229	39.5017	56.5558
617	1	1	1	1	1	2	1	2	4	0	683	25.9548	27.8248
618	2	1	2	2	2	2	16	1	1	1	13379	19.9179	56.5476
619	2	2	.	2	1	1	2	2	1	1	139	51.5428	51.9233
620	2	1	.	1	1	.	13	1	2	1	943	19.1075	21.6893
621	2	1	1	2	2	.	1	2	4	0	2654	43.9562	51.2225
622	2	1	1	1	1	1	16	1	4	0	1594	27.2471	31.6112
623	2	1	1	2	2	2	1	2	4	0	10364	24.9555	53.3306
624	2	1	1	2	2	1	1	2	4	0	5376	25.9548	40.6735
625	2	1	1	1	1	2	1	2	4	0	796	23.4415	25.6208
626	2	1	1	1	1	.	3	2	4	0	1792	26.9185	31.8248
627	2	1	1	1	1	.	13	1	3	1	1450	21.5934	25.5633
628	2	2	2	2	1	2	1	2	1	1	1670	46.8118	51.384
629	2	2	2	2	1	1	1	2	1	1	424	44.627	45.7878
630	1	2	2	2	1	2	1	2	4	0	1579	53.6318	57.9548
631	1	1	2	2	2	2	1	2	1	1	6071	32.9582	49.5797
632	2	1	1	2	1	1	1	2	4	0	1862	29.7057	34.8036
633	2	1	.	2	2	1	2	2	4	0	7658	15.9562	36.9227
634	2	1	1	2	1	1	9	2	4	0	351	33.8289	34.7899
635	2	1	1	2	2	1	1	2	4	0	4121	27.9562	39.2389
636	2	1	.	1	1	1	14	1	4	0	1901	23.3374	28.5421
637	2	1	1	1	1	1	15	1	4	0	1667	23.0363	27.6003
638	2	1	1	2	2	.	14	1	4	0	4017	30.5051	41.5031
639	2	1	1	1	1	1	12	1	4	0	1428	27.6277	31.5373
640	2	1	1	2	2	2	1	2	3	1	8701	19.9562	43.7782
641	2	2	1	2	1	1	8	1	4	0	448	46.8446	48.0712
642	2	1	1	1	2	1	1	2	4	0	5747	13.9548	29.6893
643	2	1	1	2	2	.	3	2	1	1	2256	39.5428	45.7194
644	1	1	1	1	1	.	1	2	4	0	654	19.9562	21.7467
645	2	1	1	1	1	1	2	2	4	0	728	12.9555	14.9487
646	2	1	1	1	1	.	7	2	3	1	1977	24.5038	29.9165
647	1	1	1	1	1	1	7	2	4	0	773	15.0856	17.2019
648	2	1	1	2	1	.	17	1	3	1	1119	34.9185	37.9822
649	2	1	1	1	1	1	1	2	4	0	729	32.0383	34.0342
650	1	2	.	2	1	1	6	1	1	1	487	54.9569	56.2902
651	2	1	1	2	2	1	1	2	3	1	2423	29.5907	36.2245
652	1	1	1	2	2	.	6	1	4	0	9681	23.7043	50.2094
653	2	1	1	1	1	1	8	1	4	0	39	14.6174	14.7242
654	1	1	.	2	2	1	5	1	4	0	2210	29.9192	35.9699
655	2	1	1	1	2	1	13	1	4	0	5726	17.2758	32.9528
656	2	1	1	1	1	.	13	1	2	1	570	24.0548	25.6153
657	1	1	2	2	2	.	6	1	2	1	6112	39.9562	56.6899
658	2	1	1	2	1	1	16	1	1	1	551	37.2512	38.7598
659	2	2	2	2	1	.	2	2	2	1	499	46.4586	47.8248
660	2	1	1	2	2	.	3	2	4	0	9468	21.8316	47.7536
661	2	1	1	2	1	1	1	2	4	0	1462	33.9576	37.9603
662	2	1	1	2	1	1	1	2	4	0	491	36.9993	38.3436
663	2	1	1	1	1	.	16	1	4	0	1769	20.5038	25.347
664	2	1	1	1	1	1	10	2	3	1	306	19.666	20.5038
665	2	1	1	1	1	1	2	2	4	0	753	21.4565	23.5181
666	2	1	1	2	2	1	1	2	3	1	2175	34.705	40.6598
667	2	2	1	2	1	2	1	2	4	0	1676	45.2074	49.796
668	2	1	1	1	1	1	1	2	4	0	493	29.4593	30.809
669	2	1	1	1	1	1	13	1	4	0	430	19.8357	21.013
670	2	1	1	1	1	.	6	1	2	1	31	33.87	33.9548
671	1	1	2	2	2	2	1	2	1	1	5228	37.9576	52.271
672	1	1	1	2	2	.	6	1	4	0	4593	26.9569	39.5318
673	2	1	1	2	2	2	1	2	4	0	7920	17.9548	39.6386
674	2	1	1	1	2	.	16	1	4	0	2192	18.5024	24.5038
675	1	1	1	1	2	.	3	2	3	1	4201	17.5031	29.0048
676	2	1	1	1	1	1	10	2	4	0	828	29.6674	31.9343
677	2	1	1	1	1	.	8	1	4	0	1232	23.2936	26.6667
678	1	1	1	1	2	1	1	2	4	0	4791	19.1239	32.2409
679	1	1	1	2	2	.	2	2	4	0	5826	25.9548	41.9055
680	2	1	2	1	2	2	13	1	3	1	3034	24.6653	32.9719
681	1	1	1	1	1	1	2	2	4	0	555	28.5421	30.0616
682	1	1	.	2	2	2	11	1	1	1	11657	35.5044	67.4196
683	2	1	1	1	2	.	8	1	4	0	3093	21.1718	29.64
684	2	1	1	2	1	1	7	2	4	0	700	37.2512	39.1677
685	2	1	1	2	2	1	13	1	1	1	16954	12.7748	59.1923
686	2	1	1	2	2	1	8	1	4	0	4601	32.4654	45.0623
687	1	1	1	2	2	1	6	1	4	0	11109	24.9555	55.3703
688	1	1	2	2	1	1	1	2	3	1	600	35.7509	37.3936
689	1	1	.	2	1	.	2	2	4	0	1096	31.9562	34.9569
690	2	1	1	1	1	1	1	2	4	0	295	27.039	27.8467
691	1	1	1	2	2	2	2	2	3	1	9011	13.9576	38.6283
692	2	1	1	1	1	.	14	1	4	0	730	25.5058	27.5044
693	2	1	1	2	2	1	8	1	4	0	3467	26.4066	35.8987
694	2	1	2	2	2	2	1	2	4	0	10985	15.9562	46.0315
695	2	1	1	2	2	1	6	1	4	0	3635	40.7228	50.6749
696	1	1	1	1	1	1	13	1	1	1	1058	19.7755	22.6721
697	1	1	1	1	2	1	1	2	3	1	3005	25.9576	34.1848
698	2	1	1	1	2	1	1	2	4	0	2130	16.2081	22.0397
699	2	1	1	1	1	1	10	2	3	1	94	20.052	20.3094
700	2	1	1	1	1	1	8	1	4	0	201	21.6208	22.1711
701	2	1	1	2	1	2	13	1	3	1	825	42.5873	44.846
702	2	1	.	2	2	2	2	2	1	1	5972	29.4565	45.807
703	2	1	1	1	2	2	1	2	4	0	2216	18.4586	24.5257
704	2	1	1	2	1	1	2	2	4	0	207	41.859	42.4257
705	2	1	1	1	1	.	2	2	3	1	1827	18.9541	23.9562
706	2	1	.	1	1	.	10	2	4	0	1105	30.9979	34.0233
707	1	1	1	2	2	2	1	2	3	1	2162	31.4442	37.3634
708	2	1	1	2	2	.	6	1	3	1	4931	30.9569	44.4572
709	2	2	1	2	1	1	1	2	4	0	1193	44.9555	48.2218
710	2	1	1	2	2	.	16	1	4	0	2815	38.8255	46.5325
711	1	1	2	2	2	2	1	2	3	1	9776	19.9562	46.7214
712	2	1	1	2	2	1	2	2	4	0	2903	28.7036	36.6516
713	2	2	.	2	2	1	2	2	4	0	2350	45.9576	52.3915
714	2	1	1	1	1	1	1	2	4	0	435	25.4784	26.6694
715	2	1	1	2	1	.	6	1	4	0	1627	36.5421	40.9966
716	1	1	2	2	2	2	13	1	4	0	5914	44.3368	60.5284
717	2	1	2	1	2	2	1	2	1	1	2273	23.0363	29.2594
718	2	1	1	1	1	1	1	2	4	0	939	29.2074	31.7782
719	2	1	1	1	1	1	10	2	4	0	437	29.2512	30.4476
720	2	1	1	1	1	1	1	2	4	0	808	30.5298	32.742
721	1	1	1	2	1	1	13	1	1	1	980	32.8433	35.5264
722	2	1	1	1	2	.	9	2	2	1	2617	15.0856	22.2505
723	1	1	1	1	1	1	12	1	4	0	1010	23.0144	25.7796
724	1	1	.	2	2	2	4	1	4	0	4217	29.2758	40.8214
725	1	1	1	2	1	1	1	2	4	0	1247	36.1944	39.6085
726	1	1	1	2	2	1	13	1	4	0	6834	28.2765	46.987
727	2	1	1	1	1	.	2	2	3	1	273	24.9555	25.7029
728	2	1	1	1	1	1	1	2	4	0	478	23.2498	24.5585
729	2	1	1	1	1	1	1	2	4	0	677	31.7673	33.6208
730	2	1	1	1	1	1	2	2	4	0	61	31.5811	31.7481
731	2	1	2	2	2	2	13	1	4	0	5223	40.1095	54.4093
732	2	1	.	1	1	.	8	1	4	0	1617	24.3012	28.7283
733	2	1	1	1	1	1	8	1	4	0	1881	29.1143	34.2642
734	2	1	1	1	2	.	1	2	4	0	2697	26.9569	34.3409
735	2	1	.	1	1	1	2	2	3	1	55	33.9357	34.0862
736	1	1	1	2	1	1	1	2	4	0	1300	44.1232	47.6824
737	2	2	.	2	1	2	10	2	2	1	1037	45.1691	48.0082
738	2	1	1	2	2	.	2	2	1	1	10938	34.4723	64.4189
739	1	1	1	2	2	2	1	2	4	0	3875	42.1218	52.731
740	2	1	1	1	1	2	3	2	3	1	1890	29.0842	34.2587
741	2	1	1	1	2	2	1	2	1	1	5747	15.9562	31.6906
742	2	1	1	1	2	.	8	1	4	0	2844	18.5133	26.2998
743	1	1	2	2	2	.	13	1	2	1	6606	23.8576	41.9439
744	2	1	1	2	2	1	1	2	4	0	4337	35.54	47.4141
745	1	1	1	1	1	1	12	1	4	0	862	24.9582	27.3183
746	1	1	1	1	1	1	2	2	3	1	1935	21.7878	27.0856
747	2	1	1	1	1	1	1	2	4	0	1056	28.9582	31.8494
748	1	1	1	2	2	2	1	2	1	1	3606	31.5428	41.4155
749	1	1	1	2	2	.	6	1	4	0	5245	21.9576	36.3176
750	1	1	1	2	2	1	9	2	4	0	4198	27.833	39.3265
751	2	1	2	2	2	.	5	1	4	0	3943	34.9569	45.7522
752	2	1	2	2	2	.	13	1	2	1	6040	28.1095	44.6461
753	1	1	1	1	2	.	6	1	4	0	2228	19.6249	25.7248
754	1	1	1	2	1	.	9	2	4	0	912	39.0089	41.5058
755	1	1	1	1	2	.	6	1	4	0	5256	17.9548	32.345
756	1	1	1	2	2	1	2	2	1	1	2476	36.6133	43.3922
757	2	1	1	2	1	2	3	2	3	1	293	43.8111	44.6133
758	1	1	1	2	2	1	3	2	4	0	4937	23.5044	37.0212
759	2	1	2	2	2	2	12	1	2	1	4625	27.7043	40.3669
760	2	1	1	1	1	1	3	2	3	1	407	27.5017	28.616
761	2	1	.	2	2	2	10	2	2	1	2595	38.5051	45.6099
762	2	1	1	1	2	1	1	2	4	0	2530	17.9576	24.8843
763	2	1	2	2	2	2	1	2	2	1	7878	24.9555	46.5243
764	2	2	2	2	2	.	3	2	1	1	7514	47.9562	68.5284
765	2	1	1	2	2	1	1	2	4	0	6033	35.8713	52.3888
766	1	1	1	2	2	.	13	1	4	0	2382	39.6715	46.193
767	2	1	.	1	1	.	5	1	4	0	843	17.9165	20.2245
768	2	1	1	2	2	1	1	2	4	0	4352	26.9541	38.8693
769	1	1	1	1	1	.	12	1	4	0	1490	19.5674	23.6468
770	2	1	1	1	1	1	13	1	4	0	392	30.8583	31.9316
771	1	1	1	2	2	2	6	1	4	0	7519	20.8706	41.4565
772	1	1	.	1	1	.	13	1	4	0	670	21.1225	22.9569
773	2	1	2	2	2	.	5	1	2	1	10988	22.9569	53.0404
774	2	1	2	1	2	2	13	1	4	0	3248	23.2772	32.1697
775	1	1	.	1	1	1	2	2	4	0	97	25.8015	26.0671
776	2	1	2	2	2	2	1	2	1	1	2409	39.9562	46.5517
777	2	1	1	1	2	1	1	2	4	0	2828	20.9555	28.6982
778	2	1	1	2	2	1	2	2	4	0	3421	30.2888	39.655
779	2	1	2	2	2	2	2	2	2	1	11944	18.6283	51.3292
780	2	1	1	2	2	2	3	2	4	0	7982	25.5031	47.3566
781	2	1	1	2	2	.	9	2	3	1	2313	39.4196	45.7522
782	2	1	1	2	2	1	1	2	4	0	7855	24.2902	45.796
783	2	1	1	2	2	2	1	2	4	0	4696	32.0383	44.8953
784	1	1	1	2	2	1	6	1	4	0	3774	25.4565	35.7892
785	2	1	2	2	2	2	1	2	1	1	2683	43.9562	51.3018
786	1	2	2	2	1	2	17	1	4	0	1492	57.5058	61.5907
787	2	1	.	2	1	1	2	2	3	1	1552	32.8734	37.1225
788	1	1	1	2	2	1	6	1	4	0	2128	29.5414	35.3676
789	2	1	1	1	1	2	1	2	4	0	304	20.0383	20.8706
790	2	1	2	2	2	.	6	1	4	0	3652	39.9562	49.9548
791	2	1	1	2	2	1	10	2	4	0	2861	31.9179	39.7509
792	1	1	2	2	2	2	1	2	1	1	2922	34.9569	42.9569
793	1	1	1	1	1	1	2	2	4	0	1065	26.9569	29.8727
794	2	1	1	2	1	1	8	1	4	0	409	37.9576	39.0773
795	2	1	1	1	1	1	1	2	3	1	171	23.9179	24.386
796	1	1	.	1	1	1	2	2	2	1	1720	22.9569	27.666
797	2	1	1	1	2	1	1	2	4	0	9607	4.95551	31.258
798	1	1	1	1	1	1	1	2	4	0	833	22.3737	24.6543
799	1	1	1	1	2	1	1	2	4	0	2016	17.2074	22.7269
800	1	1	1	2	2	1	10	2	3	1	4525	31.833	44.2218
801	1	2	2	2	2	.	1	2	1	1	2525	45.9576	52.8706
802	2	1	1	1	1	.	9	2	3	1	497	22.7077	24.0684
803	1	1	1	1	1	.	14	1	2	1	1675	19.9179	24.5038
804	1	1	1	1	2	1	1	2	4	0	2582	23.833	30.9021
805	2	1	1	1	2	.	6	1	4	0	5875	16.8706	32.9555
806	1	1	1	2	1	.	14	1	4	0	1282	34.5051	38.0151
807	2	1	1	1	1	1	10	2	3	1	361	26.601	27.5893
808	2	1	1	1	2	1	9	2	4	0	3287	8.846	17.8453
809	2	1	1	2	2	.	10	2	1	1	12113	19.5044	52.668
810	1	1	1	1	1	1	16	1	4	0	1345	20.783	24.4654
811	1	1	1	1	1	1	1	2	4	0	342	24.7036	25.64
812	2	1	1	2	1	1	2	2	4	0	989	34.037	36.7447
813	1	1	1	2	2	1	10	2	3	1	3673	28.3641	38.4203
814	2	1	1	1	1	1	8	1	4	0	202	18.5106	19.0637
815	2	1	1	1	1	.	1	2	4	0	1792	14.2888	19.1951
816	1	1	1	2	2	1	3	2	4	0	9908	24.2902	51.4168
817	2	1	2	2	2	2	1	2	1	1	8913	29.0376	53.4401
818	2	1	1	2	2	1	1	2	4	0	2516	38.5435	45.4319
819	2	1	2	2	2	.	13	1	3	1	9254	28.2765	53.6126
820	2	1	1	1	1	1	1	2	4	0	1597	24.0383	28.4107
821	2	1	1	1	1	1	17	1	4	0	1946	25.5031	30.8309
822	1	1	.	2	1	.	9	2	2	1	605	39.0144	40.6708
823	2	1	1	2	1	1	1	2	4	0	482	41.2074	42.527
824	1	1	1	2	1	1	11	1	4	0	116	41.6208	41.9384
825	2	1	1	1	1	1	13	1	4	0	779	26.8583	28.9911
826	1	1	.	2	2	1	2	2	2	1	7652	28.9555	49.9055
827	1	1	1	2	2	.	8	1	4	0	6340	27.0664	44.4244
828	2	1	1	2	2	1	1	2	4	0	6581	24.9555	42.9733
829	2	1	1	1	2	.	14	1	4	0	4383	17.5031	29.5031
830	1	1	1	1	1	1	1	2	4	0	729	11.9699	13.9658
831	1	1	1	1	1	1	6	1	4	0	455	8.54209	9.78782
832	2	1	1	1	1	1	1	2	1	1	1461	18.9569	22.9569
833	1	1	1	1	1	.	13	1	4	0	31	33.9329	34.0178
834	2	1	2	2	2	2	6	1	1	1	2855	43.9562	51.7728
835	2	1	1	2	1	.	10	2	2	1	365	35.5044	36.5038
836	2	1	1	1	1	1	8	1	4	0	883	19.4908	21.9083
837	2	1	1	2	2	1	1	2	4	0	4143	25.8727	37.2156
838	2	1	1	2	2	1	12	1	4	0	3433	27.9562	37.3552
839	2	1	1	1	2	.	8	1	4	0	3683	17.8535	27.937
840	1	1	1	2	1	1	1	2	3	1	1311	35.9562	39.5455
841	1	1	2	1	1	.	13	1	2	1	273	31.1102	31.8576
842	2	1	1	2	1	2	17	1	4	0	1657	38.6831	43.2197
843	2	1	1	1	1	1	12	1	4	0	1380	22.0014	25.7796
844	1	2	2	2	1	1	6	1	2	1	1400	45.9548	49.7878
845	1	1	1	1	1	1	1	2	4	0	1705	19.2088	23.8768
846	2	1	1	1	1	.	9	2	4	0	1946	22.5873	27.9151
847	2	1	1	1	2	1	16	1	4	0	3158	24.5038	33.1499
848	1	1	.	1	2	.	5	1	4	0	2887	23.9562	31.8604
849	2	1	1	1	1	1	1	2	3	1	1977	16.9555	22.3682
850	2	1	1	1	1	1	1	2	4	0	330	25.3744	26.2779
851	2	1	1	2	1	1	1	2	4	0	1988	38.4586	43.9014
852	2	1	1	1	2	2	3	2	3	1	2531	26.5051	33.4346
853	2	1	1	1	1	1	1	2	4	0	872	32.0383	34.4257
854	2	1	.	2	2	1	2	2	4	0	5234	24.3751	38.705
855	2	1	1	1	1	1	1	2	4	0	1014	19.5729	22.3491
856	2	1	1	1	2	.	1	2	3	1	2922	21.9576	29.9576
857	1	1	2	1	1	.	2	2	3	1	1428	17.5414	21.4511
858	2	1	1	1	1	.	14	1	4	0	304	22.8337	23.666
859	2	1	.	2	1	.	5	1	3	1	1564	37.629	41.911
860	2	1	2	2	1	.	2	2	3	1	61	35.373	35.54
861	2	1	1	2	1	1	13	1	4	0	1034	38.1684	40.9993
862	2	1	1	2	1	1	7	2	4	0	702	36.2519	38.1739
863	2	1	1	2	2	2	1	2	4	0	6573	30.7899	48.7858
864	2	1	1	2	2	1	1	2	4	0	2381	31.6851	38.204
865	1	1	1	2	1	1	8	1	4	0	1326	36.2984	39.9288
866	2	1	2	1	2	.	6	1	2	1	2922	18.9569	26.9569
867	2	1	1	1	1	2	1	2	4	0	551	23.9562	25.4648
868	2	1	2	1	1	2	10	2	2	1	577	26.5051	28.0849
869	2	1	1	1	1	1	1	2	4	0	529	12.8378	14.2861
870	1	1	2	1	1	.	6	1	3	1	30	30.9569	31.039
871	2	1	1	1	1	1	16	1	4	0	1918	27.5044	32.7556
872	2	1	2	1	2	2	8	1	4	0	5811	15.4004	31.3101
873	2	1	1	1	1	1	1	2	4	0	485	25.9548	27.2827
874	2	1	1	2	2	1	1	2	3	1	13605	9.95483	47.2033
875	2	1	1	2	1	1	1	2	4	0	1580	32.9555	37.2813
876	2	1	1	2	2	.	6	1	4	0	2771	40.9555	48.5421
877	2	1	.	1	2	.	3	2	3	1	4110	21.9439	33.1964
878	2	1	1	2	2	1	1	2	4	0	5541	28.2081	43.3785
879	2	1	1	2	2	1	1	2	4	0	3368	27.9562	37.1773
880	1	2	1	2	1	1	2	2	4	0	77	49.076	49.2868
881	1	1	.	1	2	.	13	1	4	0	2395	26.2779	32.835
882	2	1	1	1	1	1	1	2	3	1	433	33.2895	34.475
883	2	1	1	1	1	.	1	2	4	0	729	29.4593	31.4552
884	2	1	1	2	1	1	2	2	4	0	1869	30.9541	36.0712
885	2	1	1	2	2	1	1	2	4	0	4054	29.9548	41.0541
886	1	1	1	1	2	1	1	2	4	0	3293	21.9548	30.9706
887	2	1	.	1	2	.	13	1	4	0	2528	14.6913	21.6126
888	1	1	1	1	2	.	8	1	4	0	2438	21.0897	27.7645
889	2	1	2	2	1	.	13	1	4	0	453	37.3142	38.5544
890	2	1	1	2	1	1	1	2	4	0	919	39.0363	41.5524
891	1	1	.	2	2	2	12	1	4	0	7592	20.9555	41.7413
892	2	1	1	1	1	1	1	2	4	0	52	24.564	24.7064
893	1	1	1	1	1	.	1	2	3	1	724	16.1232	18.1054
894	1	1	1	2	2	2	1	2	2	1	3075	29.5305	37.9493
895	2	1	1	2	2	1	1	2	4	0	3525	32.6653	42.3162
896	1	1	1	2	1	1	14	1	3	1	1978	35.4196	40.835
897	2	1	1	1	1	1	2	2	1	1	1232	27.6961	31.0691
898	2	1	1	1	2	.	9	2	4	0	2344	19.0856	25.5031
899	2	1	1	2	1	2	1	2	4	0	1466	36.9582	40.9719
900	2	1	1	2	2	1	13	1	4	0	6866	18.8419	37.64
901	2	1	.	2	2	1	13	1	4	0	4018	32.1944	43.1951
902	1	1	1	1	1	1	8	1	4	0	409	29.1745	30.2943
903	1	1	1	2	1	1	6	1	2	1	184	34.1246	34.6283
904	2	1	1	2	1	1	13	1	4	0	720	37.7769	39.7481
905	1	1	1	1	1	1	1	2	4	0	1606	28.9555	33.3525
906	2	1	1	2	2	1	1	2	4	0	3138	38.6119	47.2033
907	1	1	1	1	1	1	11	1	4	0	93	18.3847	18.6393
908	2	1	1	2	2	1	1	2	4	0	4354	30.3628	42.2834
909	2	1	1	1	2	1	3	2	4	0	3096	25.9439	34.4203
910	1	1	1	2	2	1	3	2	4	0	5185	21.5058	35.7016
911	2	1	1	1	2	.	1	2	3	1	2046	20	25.6016
912	2	1	1	1	2	1	6	1	4	0	5022	11.9562	25.7057
913	2	1	.	1	1	.	5	1	4	0	287	28.5421	29.3279
914	2	1	1	1	1	.	14	1	4	0	365	19.5044	20.5038
915	2	1	1	1	1	1	2	2	4	0	43	26.6146	26.7324
916	2	1	2	2	1	.	14	1	4	0	731	36.5038	38.5051
917	2	1	2	1	1	.	2	2	3	1	366	28.9555	29.9576
918	1	1	1	1	1	1	1	2	4	0	1573	17.0267	21.3333
919	2	1	1	1	1	1	2	2	4	0	539	28.7912	30.2669
920	2	1	2	2	2	2	10	2	1	1	6836	41.9165	60.6324
921	1	1	1	1	2	1	1	2	4	0	4570	17.0376	29.5496
922	2	1	.	1	1	.	13	1	4	0	250	18.59	19.2745
923	2	1	1	1	1	2	1	2	4	0	1159	17.4565	20.6297
924	1	1	1	2	2	2	14	1	4	0	7973	31.5044	53.3333
925	2	2	2	2	2	2	10	2	4	0	2021	53.5058	59.039
926	1	1	1	1	2	.	13	1	3	1	4714	16.0246	28.9309
927	2	1	1	1	1	1	10	2	1	1	1892	23.666	28.846
928	2	1	1	2	2	2	3	2	4	0	7803	17.5031	38.8665
929	1	1	2	2	2	.	6	1	4	0	15280	20.0383	61.8727
930	2	1	2	2	2	.	1	2	1	1	2771	31.9562	39.5428
931	1	2	.	2	1	2	2	2	1	1	528	62.7899	64.2355
932	2	1	1	1	2	1	8	1	4	0	2469	20.345	27.1047
933	1	1	.	1	1	1	13	1	4	0	214	32.9446	33.5305
934	2	2	1	2	1	1	2	2	4	0	93	53.3114	53.5661
935	1	1	1	2	2	.	1	2	4	0	4957	23.039	36.6105
936	2	1	1	1	1	1	12	1	4	0	1277	19.2909	22.7871
937	2	1	.	2	2	.	13	1	4	0	6148	19.4442	36.2765
938	2	1	1	1	1	1	1	2	4	0	441	32	33.2074
939	1	1	1	2	2	.	3	2	2	1	3653	33.5031	43.5044
940	1	1	1	1	1	1	1	2	2	1	1831	17.7769	22.7899
941	2	1	2	2	2	.	6	1	4	0	4505	29.9548	42.2888
942	2	1	1	1	1	.	1	2	4	0	1374	24.9555	28.7173
943	2	1	.	1	2	1	2	2	3	1	3067	22.5079	30.9049
944	2	1	1	1	2	1	1	2	4	0	3974	20.5284	31.4086
945	1	1	1	1	1	1	2	2	4	0	198	28.6242	29.1663
946	2	1	1	1	1	1	11	1	4	0	162	26.5298	26.9733
947	2	1	1	1	2	.	3	2	3	1	2309	22.5051	28.8268
948	1	2	1	2	1	1	2	2	3	1	1316	44.7885	48.3915
949	1	1	1	2	2	1	8	1	4	0	5063	27.5017	41.3634
950	2	1	1	1	2	1	2	2	1	1	3256	17.4155	26.3299
951	1	1	1	1	1	1	2	2	4	0	58	19.8138	19.9726
952	2	1	1	1	1	1	6	1	4	0	174	24.3477	24.8241
953	1	1	1	2	2	.	1	2	4	0	3494	26.9541	36.5202
954	2	1	1	1	2	1	1	2	4	0	2452	20.9555	27.6687
955	2	1	1	2	2	1	1	2	4	0	3440	27.039	36.4572
956	1	1	.	1	2	1	9	2	3	1	3693	19.666	29.7769
957	1	1	1	1	2	.	3	2	3	1	2954	22.5024	30.59
958	2	1	1	1	1	1	2	2	1	1	1056	26.2916	29.1828
959	1	1	2	2	2	.	1	2	1	1	4809	21.7906	34.9569
960	2	1	2	2	2	1	1	2	3	1	3756	32.9582	43.2416
961	2	1	1	1	2	1	1	2	4	0	2930	18.2916	26.3135
962	2	1	2	2	2	2	8	1	4	0	4305	34.6229	46.4093
963	2	1	1	1	1	1	1	2	3	1	387	22.2067	23.2663
964	1	1	1	2	2	1	1	2	4	0	4716	28.7885	41.7002
965	2	2	1	2	1	1	8	1	4	0	383	49.0705	50.1191
966	1	1	2	2	2	2	1	2	4	0	5411	23.8713	38.6858
967	2	1	1	1	2	1	8	1	4	0	2599	21.8316	28.9473
968	2	1	1	1	1	1	16	1	4	0	225	22.8036	23.4196
969	2	1	.	2	1	.	2	2	4	0	914	43.8713	46.3737
970	1	1	1	2	2	.	11	1	4	0	3456	32.7036	42.1656
971	2	1	.	1	2	2	13	1	4	0	2862	25.692	33.5277
972	1	1	1	2	2	.	5	1	4	0	6150	24.5038	41.3415
973	1	1	.	2	1	2	3	2	2	1	1847	37.5414	42.5982
974	2	1	1	2	2	1	6	1	4	0	5698	34.9541	50.5544
975	2	1	1	1	1	1	15	1	4	0	434	27.1595	28.3477
976	1	1	1	1	1	1	11	1	4	0	516	21.7495	23.1622
977	2	1	.	2	2	1	2	2	3	1	5484	21.6263	36.6407
978	2	1	1	1	2	1	8	1	4	0	3950	17.6509	28.4654
979	1	1	1	2	2	.	16	1	1	1	4713	22.2505	35.154
980	2	1	1	1	1	1	10	2	4	0	233	31.9179	32.5558
981	2	1	1	2	1	1	1	2	4	0	1113	37.1718	40.219
982	2	1	.	2	2	1	5	1	4	0	3862	29.9548	40.5284
983	2	1	2	2	2	2	3	2	3	1	4189	27.7892	39.258
984	2	1	1	2	2	1	1	2	3	1	2654	29.4593	36.7255
985	2	1	2	2	2	2	1	2	1	1	7604	16.627	37.4456
986	1	1	.	1	1	1	13	1	4	0	1117	24.0164	27.0746
987	1	1	1	2	2	2	8	1	4	0	7266	22.2012	42.0945
988	2	1	1	1	1	1	7	2	4	0	1468	18.8337	22.8528
989	1	1	1	1	1	1	1	2	4	0	1544	29.6263	33.8535
990	2	1	1	1	1	1	7	2	4	0	342	16.2519	17.1882
991	1	1	1	1	1	1	10	2	4	0	1194	29.3388	32.6078
992	1	1	1	2	2	.	1	2	4	0	8216	20.5284	43.0226
993	2	1	1	1	1	1	16	1	4	0	214	27.666	28.2519
994	2	2	.	2	1	1	3	2	3	1	1893	44.9993	50.1821
995	2	1	1	1	1	.	2	2	4	0	814	27.8713	30.0999
996	2	1	1	2	2	2	16	1	4	0	4550	25.4428	37.9001
997	1	1	2	2	2	2	1	2	4	0	2189	38.2177	44.2108
998	2	1	1	2	2	1	12	1	4	0	3278	30.9569	39.9316
999	2	1	1	1	2	1	1	2	3	1	2344	16.5421	22.9596
1000	2	2	2	2	1	.	6	1	3	1	700	50.9541	52.8706
1001	1	1	1	1	1	.	2	2	3	1	851	25.2621	27.5921
1002	1	1	1	1	2	1	1	2	4	0	3519	23.9562	33.5907
1003	2	1	1	2	1	1	3	2	3	1	259	35.5428	36.2519
1004	2	1	1	1	1	.	13	1	4	0	1029	24.8542	27.6715
1005	1	1	.	2	2	.	11	1	4	0	3931	30.5024	41.2649
1006	2	1	.	1	1	1	2	2	4	0	535	27.2526	28.7173
1007	2	1	1	1	2	.	9	2	4	0	2345	18.1684	24.5886
1008	2	1	1	2	2	1	1	2	4	0	3555	44.1232	53.8563
1009	2	1	1	1	1	.	3	2	3	1	1645	24	28.5038
1010	2	1	1	1	1	1	16	1	4	0	263	28.8433	29.5633
1011	1	1	1	1	2	1	2	2	4	0	2564	16.9555	23.9754
1012	2	1	1	1	2	.	1	2	4	0	3957	12.9555	23.7892
1013	2	1	1	1	1	1	12	1	3	1	441	28.9555	30.1629
1014	2	2	1	2	1	1	2	2	4	0	663	46.7543	48.5695
1015	2	1	1	1	2	1	13	1	4	0	5496	17.8426	32.8898
1016	2	1	1	2	2	1	3	2	3	1	5669	26.5024	42.0233
1017	2	1	2	2	1	.	2	2	3	1	15	36.8706	36.9117
1018	1	1	1	1	2	1	1	2	4	0	4205	13.9576	25.4702
1019	2	1	1	1	1	.	8	1	4	0	1050	24.8131	27.6879
1020	2	2	1	2	1	1	6	1	3	1	1003	46.9569	49.7029
1021	2	1	1	2	1	.	2	2	3	1	404	34.1684	35.2745
1022	2	1	.	2	1	1	2	2	3	1	1142	37.9576	41.0842
1023	2	2	2	2	2	2	13	1	4	0	2931	46.5435	54.5681
1024	2	1	1	1	2	2	17	1	4	0	2727	21.9986	29.4648
1025	2	1	1	2	2	2	11	1	4	0	4272	43.5017	55.1978
1026	1	1	2	1	1	2	3	2	2	1	763	26.5051	28.5941
1027	1	1	1	1	2	.	1	2	2	1	5046	10.3546	24.1697
1028	2	1	1	2	2	1	8	1	4	0	4656	28.7721	41.5195
1029	2	1	1	2	2	.	1	2	4	0	2475	30.1218	36.898
1030	2	1	1	1	1	1	1	2	4	0	1218	18.0397	21.3744
1031	2	1	2	2	1	2	2	2	1	1	1981	32.3751	37.7988
1032	2	2	2	2	2	.	6	1	4	0	3653	46.9541	56.9555
1033	2	1	1	1	1	1	7	2	4	0	1715	29.1088	33.8042
1034	1	1	2	2	2	.	3	2	4	0	3712	29.5031	39.666
1035	2	1	1	2	2	1	14	1	4	0	5006	37.5031	51.2088
1036	2	1	1	1	2	1	1	2	4	0	4353	22.2916	34.2094
1037	2	1	1	1	2	.	13	1	4	0	2100	17.8426	23.5921
1038	2	1	1	1	1	1	2	2	4	0	448	25.2074	26.4339
1039	2	1	2	2	2	.	2	2	1	1	7808	35.9562	57.3333
1040	2	1	2	2	2	.	9	2	4	0	9315	17.9165	43.4196
1041	1	1	1	1	2	1	8	1	4	0	2709	16.7885	24.2053
1042	2	1	.	2	2	.	2	2	1	1	7243	20.9582	40.7885
1043	2	1	1	1	1	.	1	2	4	0	791	25.7906	27.9562
1044	1	1	2	2	2	2	1	2	3	1	6646	41.7057	59.9014
1045	2	1	.	2	2	.	9	2	4	0	2526	41.5031	48.4189
1046	2	1	1	1	1	1	1	2	4	0	325	25.0349	25.9247
1047	2	1	1	2	2	1	8	1	4	0	7363	16.4627	36.6215
1048	2	1	1	1	1	.	13	1	4	0	1025	31.6112	34.4175
1049	2	1	1	1	1	.	10	2	3	1	1555	21.3635	25.6208
1050	2	1	1	2	2	1	1	2	4	0	2507	31.7043	38.5681
1051	2	1	1	2	1	1	7	2	4	0	336	37.4182	38.3381
1052	1	1	1	2	2	.	14	1	4	0	9378	23.1759	48.8515
1053	2	1	1	1	1	.	6	1	4	0	1168	27.2909	30.4887
1054	2	1	1	1	1	1	5	1	4	0	631	24.9555	26.6831
1055	2	1	1	1	2	1	14	1	4	0	2601	24.5038	31.6249
1056	1	1	1	1	2	1	1	2	3	1	4289	17.5441	29.2868
1057	2	1	1	1	1	1	14	1	4	0	730	17.5031	19.5017
1058	2	1	1	1	1	.	2	2	2	1	781	29.8727	32.011
1059	2	2	.	2	2	.	11	1	2	1	3958	47.666	58.5024
1060	2	1	2	2	2	2	3	2	1	1	5056	30.5051	44.3477
1061	1	1	1	2	2	2	16	1	2	1	3242	28.835	37.7112
1062	1	1	1	1	2	.	13	1	4	0	5603	15.5044	30.8446
1063	2	1	2	2	2	.	17	1	3	1	4534	35.5044	47.9179
1064	2	1	1	2	2	.	14	1	4	0	6940	23.5017	42.5024
1065	1	1	1	2	1	.	11	1	4	0	1355	33.4511	37.1608
1066	1	2	2	2	1	1	1	2	2	1	1226	44.9555	48.3121
1067	1	1	1	2	1	.	8	1	4	0	1808	31.0281	35.9781
1068	2	1	1	2	2	2	1	2	4	0	5872	20.9555	37.0322
1069	1	1	1	1	2	.	1	2	4	0	2135	27.5291	33.3744
1070	2	1	.	2	2	1	5	1	4	0	5452	25.0376	39.9644
1071	2	1	2	2	2	2	12	1	4	0	2650	38.5407	45.796
1072	2	1	1	2	1	.	11	1	3	1	731	38.9596	40.961
1073	2	1	1	2	2	.	2	2	4	0	2717	29.87	37.3087
1074	1	1	1	1	1	1	1	2	4	0	1185	17.3771	20.6215
1075	1	1	1	2	1	.	14	1	4	0	1247	32.5038	35.9179
1076	2	1	1	2	1	.	6	1	2	1	730	33.9576	35.9562
1077	2	1	.	1	1	.	6	1	2	1	397	17.1225	18.2094
1078	1	1	2	2	2	.	6	1	4	0	12663	26.9569	61.6263
1079	1	1	1	1	2	.	1	2	2	1	2646	22.6256	29.87
1080	2	1	1	2	2	1	5	1	4	0	5862	19.9562	36.0055
1081	1	1	1	1	1	2	3	2	1	1	1110	22.1711	25.2101
1082	1	1	1	2	2	.	14	1	4	0	13078	23.5044	59.3101
1083	1	2	1	2	1	.	1	2	2	1	1795	44.9582	49.8727
1084	1	1	1	1	1	1	1	2	4	0	410	16.2491	17.3717
1085	2	1	1	1	1	1	1	2	1	1	1953	24.2081	29.5551
1086	2	1	1	2	2	.	6	1	1	1	3891	39.9562	50.6092
1087	2	1	1	2	1	.	6	1	3	1	516	35.5428	36.9555
1088	2	1	1	1	1	1	12	1	4	0	498	25.4565	26.82
1089	2	1	.	1	1	1	10	2	3	1	1311	28.4189	32.0082
1090	2	1	.	2	2	.	2	2	4	0	6302	22.9541	40.2081
1091	1	1	1	2	1	1	6	1	3	1	1734	32.9555	37.7029
1092	2	1	1	2	2	1	3	2	4	0	4051	37.5031	48.5941
1093	1	1	1	2	2	1	8	1	4	0	2421	29.1636	35.7919
1094	2	1	1	2	1	1	1	2	4	0	407	35.9562	37.0705
1095	2	1	1	2	1	1	1	2	4	0	247	37.911	38.5873
1096	2	1	.	2	1	1	11	1	3	1	486	37.0541	38.3847
1097	2	1	1	1	1	1	1	2	4	0	541	22.9541	24.4353
1098	2	1	2	1	1	.	14	1	3	1	1461	13.5031	17.5031
1099	1	1	2	2	1	.	13	1	2	1	1656	33.5058	38.0397
1100	2	2	1	2	1	1	1	2	3	1	1971	45.9548	51.3511
1101	2	2	2	2	2	.	13	1	1	1	2602	54.9979	62.1218
1102	2	1	1	1	1	1	1	2	4	0	1321	15.373	18.9897
1103	2	1	1	1	2	.	3	2	4	0	4352	22.5051	34.4203
1104	1	1	.	2	2	1	2	2	3	1	3541	24.9555	34.6502
1105	2	1	1	1	1	1	1	2	4	0	1103	24.9555	27.9754
1106	2	1	1	2	1	1	4	1	4	0	684	41.7522	43.6249
1107	1	1	1	2	2	1	2	2	4	0	2380	42.9569	49.473
1108	2	1	2	2	2	2	1	2	4	0	2852	30.5024	38.3107
1109	2	1	1	1	1	1	8	1	4	0	1336	21.8042	25.462
1110	2	1	1	2	2	.	2	2	4	0	3016	39.7892	48.0465
1111	2	1	1	2	1	.	14	1	4	0	1461	37.6646	41.6646
1112	2	1	1	2	1	1	12	1	3	1	619	40.3751	42.0698
1113	1	2	2	2	1	2	1	2	1	1	1813	47.9562	52.9199
1114	1	1	1	1	1	1	14	1	4	0	366	22.5024	23.5044
1115	2	2	1	2	2	.	1	2	2	1	3287	45.9576	54.9569
1116	2	2	.	2	2	2	2	2	1	1	3641	45.9548	55.9233
1117	2	1	.	1	1	.	13	1	2	1	915	24.8323	27.3374
1118	2	1	1	1	1	2	5	1	1	1	1127	20.8706	23.9562
1119	2	1	.	1	1	.	13	1	3	1	962	19.1951	21.8289
1120	2	1	.	1	2	.	3	2	3	1	2557	19.5044	26.5051
1121	2	1	2	2	2	2	1	2	3	1	7918	18.7023	40.3806
1122	2	2	2	2	2	2	2	2	2	1	2424	49.3744	56.011
1123	2	1	.	2	2	.	10	2	4	0	2634	32.8569	40.0684
1124	2	1	2	2	2	.	14	1	4	0	9770	22.5051	49.2539
1125	2	1	1	2	2	1	2	2	4	0	2842	31.1951	38.976
1126	1	2	2	2	2	2	14	1	4	0	7650	47.2772	68.2218
1127	2	1	1	1	1	.	13	1	3	1	1445	22.193	26.1492
1128	1	1	1	1	2	.	9	2	4	0	4799	13.5031	26.642
1129	2	1	1	2	1	.	14	1	4	0	1461	40.5038	44.5038
1130	1	1	1	1	1	2	1	2	4	0	534	31.54	33.0021
1131	2	2	1	2	1	1	1	2	4	0	1278	46.705	50.204
1132	1	1	2	2	1	.	5	1	4	0	1847	31.9562	37.013
1133	1	1	.	2	1	2	13	1	4	0	1433	31.7755	35.6988
1134	2	1	1	1	2	1	12	1	2	1	2739	12.9582	20.4572
1135	2	1	1	1	1	1	2	2	4	0	1456	25.7906	29.7769
1136	2	1	1	1	2	1	3	2	3	1	4505	21.5058	33.8398
1137	2	1	.	2	2	2	2	2	1	1	4756	35.9562	48.9774
1138	2	1	1	1	2	.	13	1	3	1	4377	19.7755	31.7591
1139	2	1	1	2	2	.	6	1	1	1	3623	25.9576	35.8768
1140	2	1	1	1	1	1	1	2	4	0	460	26.2916	27.551
1141	2	1	1	2	2	.	17	1	4	0	3653	25.5031	35.5044
1142	1	1	1	1	1	1	1	2	4	0	495	19.8604	21.2156
1143	2	2	1	2	1	.	9	2	3	1	366	44.7502	45.7522
1144	2	1	1	1	2	1	3	2	3	1	3414	22.4449	31.7919
1145	2	1	1	2	2	1	1	2	4	0	3611	27.1239	37.0103
1146	1	1	.	2	2	.	2	2	4	0	2031	36.9227	42.4832
1147	2	1	1	1	1	1	1	2	4	0	937	26.8337	29.399
1148	2	1	1	2	2	.	1	2	4	0	2299	34.3682	40.6626
1149	2	1	2	2	2	2	1	2	2	1	5024	23.551	37.306
1150	2	1	1	2	2	2	8	1	4	0	3380	33.1307	42.3847
1151	2	1	2	2	2	.	5	1	2	1	10349	23.0007	51.3347
1152	2	1	1	1	1	.	14	1	4	0	275	25.7495	26.5024
1153	2	1	1	1	1	1	7	2	4	0	1912	21.6126	26.8474
1154	1	1	1	1	1	1	1	2	4	0	1249	26.3737	29.7933
1155	2	1	1	2	2	1	6	1	4	0	7144	24.627	44.1862
1156	1	1	2	1	2	.	1	2	1	1	2922	25.9576	33.9576
1157	2	1	.	2	2	1	13	1	3	1	4270	25.6126	37.3032
1158	2	1	1	1	1	1	2	2	4	0	79	28.8706	29.0869
1159	1	1	1	2	2	1	12	1	4	0	2854	27.9562	35.77
1160	2	1	1	1	1	2	1	2	3	1	384	32.1232	33.1745
1161	2	1	1	2	1	.	1	2	4	0	1363	30.9569	34.6886
1162	2	1	.	1	1	.	2	2	4	0	764	18.0945	20.1862
1163	2	1	1	1	1	.	8	1	3	1	1530	20.7365	24.9254
1164	2	1	1	1	1	.	13	1	2	1	1324	14.9322	18.5572
1165	2	1	1	2	2	.	6	1	1	1	2830	31.9562	39.7043
1166	2	1	1	1	1	.	2	2	4	0	1977	27.6961	33.1088
1167	2	1	1	2	2	.	3	2	4	0	8346	22.5051	45.3552
1168	2	1	1	1	1	1	6	1	4	0	948	30.3409	32.9363
1169	1	1	1	1	1	1	7	2	4	0	1859	21.3361	26.4257
1170	2	1	1	1	1	1	1	2	4	0	919	21.8563	24.3723
1171	2	1	1	1	1	1	13	1	4	0	221	18.5161	19.1211
1172	2	1	1	1	1	1	1	2	4	0	1289	21.4593	24.9884
1173	2	1	1	2	2	1	8	1	4	0	5415	28.9062	43.7317
1174	1	1	1	2	1	.	14	1	4	0	1369	31.5044	35.2526
1175	2	1	.	1	2	1	2	2	3	1	2434	14.3737	21.0376
1176	2	1	1	1	1	.	6	1	4	0	762	21.87	23.9562
1177	1	1	1	1	2	1	5	1	4	0	3290	20.8706	29.8782
1178	1	1	1	1	1	2	1	2	4	0	1110	24.8706	27.9097
1179	2	1	1	2	1	1	2	2	4	0	188	42.7515	43.2663
1180	1	1	1	2	1	1	12	1	4	0	1727	34.1218	38.8501
1181	1	1	1	2	2	1	1	2	4	0	5352	24.9418	39.5948
1182	1	1	.	2	2	2	2	2	2	1	4133	23.9562	35.2717
1183	2	1	.	1	1	.	9	2	4	0	1244	30.1848	33.5907
1184	2	1	1	2	2	1	8	1	4	0	3413	26.2122	35.5565
1185	1	1	2	2	2	1	1	2	4	0	4153	34.256	45.6263
1186	2	1	1	2	2	1	7	2	4	0	3296	32.1697	41.1937
1187	1	1	1	1	1	1	1	2	4	0	1136	26.2888	29.399
1188	1	1	1	2	2	1	8	1	4	0	4770	28.4408	41.5003
1189	2	1	1	1	1	1	1	2	4	0	597	16.9555	18.59
1190	2	1	1	1	1	.	14	1	4	0	580	25.6646	27.2526
1191	2	1	2	1	2	.	2	2	3	1	2114	25.9192	31.707
1192	2	1	.	2	2	.	13	1	1	1	3806	38.8583	49.2786
1193	2	1	2	2	2	.	3	2	1	1	3682	26.5051	36.5859
1194	1	1	1	2	2	1	1	2	4	0	4415	42.9569	55.0445
1195	2	1	1	1	1	1	10	2	1	1	48	20.5886	20.7201
1196	2	1	.	1	1	1	13	1	3	1	743	27.7591	29.7933
1197	1	1	1	2	2	1	1	2	4	0	6755	18.9569	37.4511
1198	1	1	2	1	1	.	8	1	4	0	571	32.9199	34.4832
1199	2	1	1	1	1	1	8	1	4	0	1780	16.0137	20.8871
1200	2	1	.	2	2	.	13	1	2	1	2460	28.8569	35.5921
1201	2	1	1	2	2	1	1	2	4	0	5297	34.9569	49.4593
1202	1	1	1	1	1	.	14	1	3	1	206	18.1054	18.6694
1203	1	1	1	1	2	.	13	1	4	0	6511	14.8583	32.6845
1204	2	2	2	2	2	.	8	1	1	1	2108	51.8138	57.5852
1205	1	1	1	2	2	.	17	1	4	0	4991	26.5051	40.1697
1206	1	1	1	1	1	.	15	1	4	0	584	18.1246	19.7235
1207	2	1	.	2	2	1	5	1	4	0	6414	24.5038	42.0643
1208	1	1	.	2	2	1	6	1	4	0	5058	29.9548	43.8029
1209	2	1	.	1	1	.	2	2	4	0	423	19.2526	20.4107
1210	1	1	1	1	1	1	5	1	4	0	158	31.5838	32.0164
1211	1	1	1	2	1	1	2	2	4	0	1147	39.5373	42.6776
1212	1	1	2	2	2	2	3	2	1	1	6948	39.5017	58.5243
1213	2	1	2	1	2	.	6	1	2	1	5844	17.9548	33.9548
1214	2	1	1	2	2	1	2	2	3	1	3727	32.5421	42.7461
1215	2	1	.	2	2	1	8	1	4	0	10475	27.9233	56.6023
1216	1	2	1	2	2	2	1	2	1	1	4522	48.9555	61.3361
1217	1	1	.	1	1	1	2	2	3	1	761	26.5435	28.627
1218	1	1	.	2	2	.	3	2	3	1	2405	29.9576	36.5421
1219	1	1	1	2	2	1	13	1	4	0	3655	26.5927	36.5996
1220	2	1	1	1	2	1	1	2	4	0	2197	19.9562	25.9713
1221	2	1	1	2	2	.	1	2	3	1	8141	25.9576	48.2464
1222	2	1	1	2	2	.	1	2	4	0	3239	40.9555	49.8234
1223	1	1	.	2	2	1	13	1	4	0	4718	25.0267	37.9439
1224	1	1	1	2	2	1	12	1	4	0	4649	21.9329	34.6612
1225	2	1	1	2	1	1	8	1	4	0	902	35.1294	37.5989
1226	2	1	1	2	2	1	2	2	1	1	5373	39.1102	53.8207
1227	2	1	2	2	2	.	5	1	3	1	5373	24.3751	39.0856
1228	2	1	.	2	2	.	11	1	4	0	5091	23.5044	37.4428
1229	2	1	2	2	1	1	12	1	4	0	1425	32.9555	36.8569
1230	2	1	1	1	1	1	1	2	4	0	1981	15.3758	20.7995
1231	2	1	1	2	2	1	8	1	4	0	2557	30.1684	37.1691
1232	2	2	1	2	2	2	1	2	4	0	2346	45.4565	51.8795
1233	2	1	1	1	1	1	3	2	4	0	354	23.0363	24.0055
1234	1	1	1	2	2	.	9	2	4	0	3752	28.449	38.7214
1235	1	1	1	1	2	1	16	1	3	1	2794	22.5024	30.152
1236	2	1	1	2	2	1	1	2	3	1	5577	23.039	38.308
1237	2	2	1	2	1	.	16	1	4	0	589	45.5551	47.1677
1238	1	1	2	2	2	2	2	2	4	0	6164	37.9548	54.8309
1239	2	1	1	1	1	1	10	2	4	0	1877	20.3368	25.4757
1240	2	1	1	2	1	2	1	2	4	0	1087	34.6256	37.6016
1241	1	2	1	2	1	.	2	2	4	0	200	49.9576	50.5051
1242	2	1	1	2	2	1	1	2	4	0	2161	41.9576	47.8741
1243	2	1	2	2	2	.	6	1	2	1	4383	23.9562	35.9562
1244	2	1	1	2	2	1	2	2	4	0	4786	34.9569	48.0602
1245	2	1	.	2	1	.	13	1	2	1	731	42.2752	44.2765
1246	2	1	1	2	2	1	1	2	4	0	2055	42.9569	48.5832
1247	2	2	1	2	2	.	16	1	4	0	4859	44.5886	57.8919
1248	1	1	1	2	2	1	1	2	4	0	10116	21.9548	49.6509
1249	1	1	1	2	1	1	10	2	4	0	377	37.7522	38.7844
1250	1	1	.	1	2	.	11	1	4	0	3150	20.5476	29.1718
1251	2	1	1	1	2	1	13	1	4	0	4094	21.692	32.9008
1252	1	1	1	2	1	1	8	1	4	0	736	33.3936	35.4086
1253	2	2	1	2	1	1	15	1	4	0	762	49.5414	51.6277
1254	2	1	1	2	1	1	6	1	4	0	525	37.4565	38.8939
1255	1	1	2	2	2	2	1	2	4	0	6523	31.039	48.898
1256	2	1	1	1	1	.	16	1	4	0	1743	14.5051	19.2772
1257	2	1	.	2	2	1	13	1	3	1	2708	29.5031	36.9172
1258	2	1	1	1	1	1	1	2	4	0	445	16.5859	17.8042
1259	2	1	1	2	1	1	10	2	3	1	289	41.8563	42.6475
1260	2	1	.	2	1	.	13	1	3	1	1952	32.5886	37.9329
1261	1	1	1	1	1	.	6	1	2	1	274	30.6256	31.3758
1262	1	1	1	2	1	1	7	2	4	0	313	39.6468	40.5038
1263	2	1	2	1	2	.	1	2	1	1	2123	24.2902	30.1027
1264	2	1	1	1	1	.	14	1	4	0	1461	29.5031	33.5031
1265	2	1	.	1	1	1	13	1	4	0	1053	15.0308	17.9138
1266	2	1	1	1	2	1	1	2	4	0	2149	28.3751	34.2587
1267	2	1	1	1	2	.	6	1	3	1	2771	19.8713	27.4579
1268	2	1	2	2	2	2	3	2	1	1	8089	36.1232	58.2697
1269	1	1	2	2	2	2	1	2	4	0	2479	29.9576	36.7447
1270	2	1	1	1	2	1	11	1	4	0	2679	24.9309	32.2656
1271	2	1	1	2	1	1	2	2	2	1	1980	34.3682	39.7892
1272	2	1	1	1	2	.	13	1	4	0	2769	20.3614	27.9425
1273	1	1	1	1	1	.	17	1	3	1	1767	12.6653	17.5031
1274	2	1	1	2	2	2	1	2	4	0	8491	23.9562	47.2033
1275	2	2	2	2	2	.	6	1	1	1	2557	46.9541	53.9548
1276	2	1	1	2	2	1	16	1	4	0	8944	14.9295	39.4168
1277	1	1	1	1	1	1	10	2	2	1	164	23.3374	23.7864
1278	1	1	1	2	2	.	13	1	3	1	2891	30.9185	38.8337
1279	2	1	1	2	2	.	6	1	4	0	9654	17.9576	44.3888
1280	1	1	1	1	2	1	1	2	4	0	3159	17.7057	26.3546
1281	2	1	2	2	2	.	11	1	4	0	2237	38.5435	44.668
1282	2	1	.	2	2	.	2	2	4	0	3694	31.9562	42.0698
1283	2	1	1	2	1	1	13	1	4	0	1037	31.7591	34.5982
1284	2	2	1	2	2	1	2	2	4	0	4200	47.2088	58.7077
1285	2	1	1	1	1	1	8	1	4	0	1054	29.473	32.3587
1286	2	1	1	1	1	1	16	1	4	0	378	27.5291	28.564
1287	2	1	1	1	2	.	14	1	4	0	2192	18.5024	24.5038
1288	2	1	.	1	1	.	4	1	1	1	1147	20.8214	23.9617
1289	2	1	1	1	1	1	10	2	4	0	105	21.9192	22.2067
1290	1	1	1	1	1	.	2	2	4	0	97	30.7296	30.9952
1291	2	1	1	2	2	1	8	1	4	0	2593	29.8891	36.9884
1292	2	1	1	2	2	1	1	2	4	0	3143	25.9548	34.5599
1293	2	1	.	1	1	1	2	2	4	0	1049	19.6413	22.5133
1294	2	1	1	1	1	1	6	1	1	1	1136	23.9562	27.0664
1295	2	1	1	1	1	.	14	1	3	1	365	18.6721	19.6715
1296	2	1	2	2	2	.	6	1	2	1	5479	21.9548	36.9555
1297	2	1	.	2	2	2	2	2	1	1	4505	22.9541	35.2882
1298	1	1	1	1	2	1	1	2	4	0	2651	23.1212	30.3792
1299	2	1	1	1	1	.	1	2	2	1	1791	18.0397	22.9432
1300	1	2	2	2	1	2	14	1	4	0	92	54.2231	54.475
1301	2	1	1	1	1	1	2	2	4	0	802	30.9624	33.1581
1302	1	1	1	1	1	1	1	2	4	0	195	24.8706	25.4045
1303	2	1	1	2	2	.	8	1	4	0	5090	31.7016	45.6372
1304	2	1	1	2	1	1	1	2	4	0	960	31.9562	34.5845
1305	2	1	1	2	1	.	14	1	1	1	1095	31.5044	34.5024
1306	2	1	1	1	1	1	5	1	4	0	770	30.9569	33.065
1307	1	1	1	2	2	1	1	2	4	0	5452	27.9562	42.883
1308	1	1	2	2	2	2	3	2	3	1	7760	27.5017	48.7474
1309	2	1	1	1	1	2	1	2	4	0	954	27.7509	30.3628
1310	2	1	1	2	2	1	1	2	4	0	3154	31.9562	40.5914
1311	2	1	1	2	1	1	3	2	4	0	1082	36.5038	39.4661
1312	2	1	1	2	2	1	14	1	4	0	7096	32.5038	51.9316
1313	1	1	1	1	2	1	1	2	4	0	2117	27.2033	32.9993
1314	2	1	1	1	1	1	10	2	4	0	227	24.8433	25.4648
1315	2	1	2	2	2	1	16	1	4	0	10983	29.1691	59.2389
1316	2	1	2	2	1	.	5	1	4	0	1195	35.0719	38.3436
1317	2	1	1	1	1	1	1	2	4	0	488	17.8563	19.1923
1318	2	1	1	1	1	.	1	2	4	0	1698	13.9548	18.6037
1319	1	1	1	1	1	1	1	2	4	0	755	18.2094	20.2765
1320	2	1	.	2	2	1	13	1	4	0	4702	25.4483	38.3217
1321	2	1	1	1	2	1	1	2	4	0	2100	23.9562	29.7057
1322	2	1	1	2	1	.	3	2	3	1	1768	41.5058	46.3463
1323	2	2	1	2	1	1	1	2	4	0	1175	44.7885	48.0055
1324	2	1	1	1	1	.	14	1	4	0	915	26.6639	29.1691
1325	2	1	1	2	1	1	1	2	4	0	814	35.4689	37.6975
1326	2	1	1	1	1	1	1	2	3	1	304	15.1239	15.9562
1327	2	1	.	1	1	1	9	2	4	0	1103	20.4408	23.4606
1328	2	1	1	1	1	1	2	2	4	0	8	30.9541	30.976
1329	2	1	1	1	1	2	1	2	4	0	1384	23.6249	27.4141
1330	2	1	1	2	2	2	16	1	2	1	10617	17.6016	46.6694
1331	1	1	2	1	2	1	1	2	2	1	2252	21.7906	27.9562
1332	1	2	2	2	1	.	17	1	1	1	206	55.3539	55.9179
1333	2	1	.	1	2	1	13	1	4	0	5158	19.9069	34.0287
1334	1	1	1	1	1	1	1	2	4	0	1692	19.666	24.2984
1335	1	1	1	1	2	1	1	2	4	0	3108	25.3744	33.8836
1336	1	1	2	1	1	1	10	2	2	1	151	27.5044	27.9179
1337	2	2	1	2	1	1	1	2	4	0	1045	49.7878	52.6489
1338	1	1	1	2	2	1	2	2	4	0	2235	30.9569	37.076
1339	2	1	1	2	2	1	14	1	4	0	6070	19.833	36.4517
1340	2	1	1	1	1	1	1	2	4	0	1002	17.2074	19.9507
1341	2	1	1	1	1	1	12	1	4	0	629	24.9582	26.6804
1342	2	1	1	1	1	1	2	2	4	0	603	25.6893	27.3402
1343	1	1	1	2	1	.	5	1	4	0	87	42.5161	42.7543
1344	2	2	2	2	1	.	1	2	1	1	986	60.1697	62.8693
1345	2	1	1	1	1	2	3	2	1	1	192	29.3607	29.8864
1346	1	1	.	1	1	.	2	2	4	0	184	21.87	22.3737
1347	1	1	1	1	1	.	15	1	4	0	1218	25.7029	29.0376
1348	2	1	2	2	2	2	1	2	1	1	5695	23.9562	39.5483
1349	2	1	1	1	1	.	8	1	4	0	214	24.6982	25.2841
1350	2	1	1	2	1	1	2	2	4	0	883	39.7892	42.2067
1351	2	1	1	2	2	1	2	2	1	1	2069	29.7906	35.4552
1352	1	1	.	1	1	1	2	2	4	0	49	17.9439	18.078
1353	2	2	.	2	1	.	13	1	4	0	731	46.8446	48.846
1354	2	1	1	2	1	1	8	1	4	0	1269	34.371	37.8453
1355	2	1	1	1	1	2	13	1	4	0	834	30.4504	32.7337
1356	1	1	1	2	2	1	1	2	4	0	6684	31.9562	50.256
1357	2	1	1	1	2	1	3	2	4	0	5072	18.5024	32.3888
1358	2	1	.	1	2	1	14	1	4	0	2072	19.833	25.5058
1359	2	1	.	1	1	1	1	2	4	0	477	26.9569	28.2628
1360	2	1	.	2	1	.	13	1	3	1	54	36.104	36.2519
1361	2	1	1	1	1	1	13	1	4	0	669	24.7748	26.6064
1362	1	1	1	2	2	1	13	1	4	0	6234	25.0185	42.0862
1363	1	1	1	1	1	.	2	2	4	0	24	27.2526	27.3183
1364	2	1	1	1	1	1	13	1	4	0	487	21.1718	22.5051
1365	2	1	2	2	2	2	14	1	4	0	2224	43.5044	49.5934
1366	2	1	1	2	1	1	2	2	2	1	553	40.4572	41.9713
1367	2	1	2	2	2	1	8	1	3	1	6777	16.5613	35.1157
1368	1	1	1	1	2	1	7	2	4	0	2112	25.5277	31.3101
1369	1	1	1	1	2	1	15	1	4	0	2063	21.87	27.5181
1370	2	1	1	2	2	1	1	2	4	0	3616	26.1246	36.0246
1371	2	2	2	2	1	2	1	2	1	1	309	56.0383	56.8843
1372	2	1	.	2	2	.	13	1	4	0	3485	28.7365	38.2779
1373	2	1	1	2	2	1	1	2	4	0	8521	18.9541	42.2834
1374	2	1	.	2	2	1	13	1	4	0	11231	12.2765	43.0253
1375	1	1	1	1	1	.	1	2	4	0	1029	17.5387	20.3559
1376	2	1	1	2	2	1	13	1	4	0	4713	30.8446	43.7481
1377	1	1	1	1	1	1	1	2	4	0	1187	16.2081	19.4579
1378	1	2	.	2	2	.	11	1	1	1	2467	48.5038	55.258
1379	2	1	1	1	2	1	1	2	4	0	2450	13.8563	20.564
1380	2	1	1	1	1	1	1	2	4	0	1527	24.1232	28.3039
1381	2	1	1	1	1	1	1	2	4	0	434	21.2074	22.3956
1382	2	1	2	2	1	1	2	2	1	1	539	41.6126	43.0883
1383	1	2	2	2	1	1	2	2	3	1	1027	52.9555	55.7673
1384	2	1	1	1	2	2	1	2	3	1	2638	24.627	31.8494
1385	2	1	1	1	2	1	1	2	4	0	2997	21.0376	29.243
1386	1	1	2	2	2	2	1	2	4	0	9753	11.2088	37.911
1387	2	1	1	2	2	.	2	2	3	1	3094	31.9562	40.4271
1388	1	1	.	1	1	1	2	2	3	1	479	27.6277	28.9391
1389	2	1	2	2	2	2	13	1	4	0	7037	30.59	49.8563
1390	1	1	1	1	2	1	1	2	4	0	5296	18.5051	33.0048
1391	2	1	1	2	2	.	8	1	4	0	4658	37.3689	50.1218
1392	2	1	.	2	1	1	2	2	4	0	1735	37.2074	41.9576
1393	2	1	.	1	1	2	13	1	1	1	273	20.2765	21.024
1394	2	1	1	1	1	.	1	2	2	1	122	21.7057	22.0397
1395	2	1	.	2	2	1	5	1	4	0	4104	33.5031	44.7392
1396	2	1	1	1	2	.	10	2	4	0	2086	24.7912	30.5024
1397	2	1	1	1	1	1	10	2	3	1	145	20.3696	20.7666
1398	1	1	1	1	1	1	8	1	4	0	1143	7.29363	10.423
1399	1	1	.	2	1	1	10	2	4	0	260	37.9192	38.6311
1400	2	1	1	1	1	.	4	1	4	0	1673	25.8344	30.4148
1401	2	2	1	2	1	1	6	1	1	1	1315	47.1239	50.7242
1402	2	1	1	1	1	1	1	2	4	0	1234	26.0534	29.4319
1403	2	1	1	1	1	1	8	1	4	0	1445	26.7488	30.705
1404	1	1	2	2	2	.	6	1	1	1	7335	29.9576	50.0397
1405	2	1	1	1	1	1	1	2	4	0	262	22.2505	22.9678
1406	2	1	1	2	2	.	13	1	1	1	6110	30.4422	47.1704
1407	1	1	1	1	1	1	8	1	4	0	1783	17.5414	22.423
1408	2	1	1	2	2	2	3	2	3	1	2893	43.9425	51.8631
1409	2	1	1	1	1	1	1	2	4	0	1064	23.3347	26.2478
1410	2	1	1	2	2	2	1	2	4	0	6574	22.5435	40.5421
1411	2	2	2	2	2	2	6	1	2	1	4018	45.9576	56.9582
1412	2	2	1	2	1	2	17	1	3	1	626	54.7899	56.5038
1413	2	1	.	2	1	1	3	2	4	0	817	33.9192	36.1561
1414	2	1	1	1	1	1	2	2	4	0	125	28.3751	28.7173
1415	2	1	1	2	2	.	14	1	4	0	8549	23.5017	46.9076
1416	2	1	1	1	2	.	6	1	3	1	2928	21.4565	29.473
1417	2	1	1	2	1	.	10	2	1	1	1050	35.5044	38.3792
1418	2	1	1	1	1	1	2	2	4	0	192	28.7912	29.3169
1419	2	1	1	1	1	.	16	1	4	0	1581	22.5051	26.8337
1420	1	1	1	1	1	1	1	2	4	0	1334	15.6934	19.3457
1421	2	1	2	2	2	2	5	1	3	1	3014	27.8439	36.0958
1422	2	1	1	2	2	1	1	2	4	0	2395	32.3395	38.8966
1423	1	1	.	2	1	1	13	1	4	0	1510	30.9322	35.0664
1424	2	1	1	1	2	1	13	1	1	1	2830	19.5017	27.2498
1425	2	1	1	1	1	1	15	1	4	0	480	24.2902	25.6044
1426	2	1	1	2	2	.	16	1	4	0	3254	32.5038	41.4127
1427	1	2	2	2	2	2	16	1	1	1	3288	47.2498	56.2519
1428	1	2	2	2	1	2	1	2	1	1	708	59.7892	61.7276
1429	2	1	1	2	1	.	13	1	4	0	135	34.4203	34.7899
1430	2	1	1	2	2	1	1	2	4	0	2935	34.9569	42.9925
1431	2	1	1	2	1	1	1	2	4	0	234	37.2649	37.9055
1432	2	1	1	1	1	1	15	1	4	0	677	30.037	31.8905
1433	1	1	1	1	2	1	1	2	4	0	4391	16.0383	28.0602
1434	2	1	1	2	2	.	6	1	4	0	7062	21.9548	41.2895
1435	2	1	1	1	1	1	13	1	4	0	297	23.5291	24.3422
1436	2	1	2	1	2	2	2	2	4	0	3486	24.1232	33.6674
1437	1	1	.	2	1	1	13	1	4	0	730	32.8652	34.8638
1438	1	1	1	1	1	1	1	2	4	0	1053	30.7899	33.6728
1439	1	1	.	1	1	1	2	2	3	1	384	31.1239	32.1752
1440	2	1	.	1	1	1	13	1	4	0	907	26.2752	28.7584
1441	1	1	1	1	1	2	1	2	4	0	1766	27.9562	32.7912
1442	2	1	1	1	2	1	17	1	4	0	2931	18.7515	26.7762
1443	1	1	1	1	1	1	2	2	4	0	97	26.7871	27.0527
1444	2	1	.	2	2	1	2	2	4	0	6574	16.9555	34.9541
1445	1	1	.	2	2	.	5	1	4	0	4679	29.9548	42.7652
1446	2	1	2	2	2	2	1	2	4	0	6575	20.9555	38.9569
1447	2	1	.	1	1	1	13	1	4	0	909	28.9418	31.4305
1448	1	1	.	1	2	.	13	1	4	0	4050	20.5038	31.5921
1449	2	1	1	1	1	1	8	1	4	0	660	20.178	21.9849
1450	2	1	.	2	2	2	8	1	4	0	4357	23.2663	35.1951
1451	2	1	2	1	2	2	1	2	2	1	2412	18.9185	25.5222
1452	2	1	2	2	2	.	6	1	4	0	3652	29.9576	39.9562
1453	2	1	.	1	2	.	2	2	3	1	2220	23.9562	30.0342
1454	2	1	1	1	1	1	5	1	4	0	1834	27.0363	32.0575
1455	2	1	.	1	1	1	2	2	3	1	685	27.3758	29.2512
1456	1	1	2	1	1	2	10	2	3	1	369	26.6667	27.6769
1457	1	1	1	1	2	1	1	2	4	0	4728	18.7899	31.7344
1458	2	1	2	1	1	.	1	2	2	1	653	32.1697	33.9576
1459	1	1	1	2	2	2	3	2	1	1	9593	23.1704	49.4346
1460	2	1	1	1	2	1	2	2	4	0	3879	23.1923	33.8125
1461	1	1	2	2	2	.	13	1	4	0	4943	31.5044	45.0376
1462	1	1	1	2	1	.	9	2	3	1	1739	36.5777	41.3388
1463	2	1	.	1	1	.	16	1	4	0	781	27.4223	29.5606
1464	2	1	1	2	1	.	10	2	3	1	214	38.7515	39.3374
1465	1	1	1	2	1	1	4	1	4	0	846	34.0014	36.3176
1466	1	2	1	2	2	1	13	1	4	0	2280	49.5934	55.8357
1467	1	1	1	1	2	1	1	2	1	1	3288	18.9541	27.9562
1468	2	1	1	1	2	1	12	1	4	0	4512	14.9569	27.3101
1469	2	1	.	1	2	1	2	2	4	0	5437	15.9562	30.8419
1470	2	1	1	2	1	.	1	2	1	1	487	36.9582	38.2916
1471	2	1	1	2	2	1	3	2	4	0	8254	19.5017	42.0999
1472	2	1	.	1	2	.	13	1	4	0	3778	20.6133	30.9569
1473	2	1	2	1	1	.	13	1	2	1	823	32.0246	34.2779
1474	2	1	1	1	1	1	12	1	4	0	1476	28.8323	32.8734
1475	1	1	1	1	1	1	1	2	4	0	1048	28.8323	31.7016
1476	1	1	.	2	2	1	11	1	3	1	6415	25.5031	43.0664
1477	2	1	1	1	2	1	17	1	4	0	3652	16.5038	26.5024
1478	2	1	1	1	1	1	1	2	4	0	1022	29.9986	32.7967
1479	2	1	2	2	2	2	1	2	1	1	7341	21.9548	42.0534
1480	1	1	1	2	2	1	8	1	4	0	2012	36.3231	41.8316
1481	2	1	1	1	2	2	3	2	4	0	3433	19.5044	28.9035
1482	1	2	1	2	2	.	6	1	4	0	4018	45.9576	56.9582
1483	1	1	.	1	1	.	2	2	4	0	68	28.5421	28.7283
1484	1	2	.	2	1	.	2	2	2	1	314	45.1718	46.0315
1485	2	1	1	2	2	.	3	2	4	0	3175	31.5044	40.1971
1486	2	1	.	1	2	1	9	2	4	0	3747	13.5989	23.8576
1487	1	1	.	1	1	.	1	2	4	0	1012	25.9548	28.7255
1488	2	1	1	1	1	1	9	2	4	0	510	21.588	22.9843
1489	2	1	1	1	1	.	13	1	4	0	1035	27.0253	29.859
1490	1	1	1	1	1	1	1	2	4	0	388	17.7057	18.768
1491	2	1	1	1	1	1	1	2	4	0	1735	20.6653	25.4155
1492	1	1	2	2	2	2	10	2	4	0	7763	28.5038	49.7577
1493	2	1	2	1	2	2	1	2	3	1	2992	22.4723	30.6639
1494	1	1	.	1	1	1	8	1	4	0	1632	21.2238	25.692
1495	1	1	1	1	1	1	12	1	4	0	437	31.7043	32.9008
1496	1	2	2	2	1	2	1	2	1	1	1399	44.5421	48.3723
1497	2	1	1	1	2	1	1	2	4	0	2799	25.2101	32.8734
1498	1	1	1	2	2	1	1	2	4	0	4991	22.2067	35.8713
1499	2	1	1	2	1	1	1	2	4	0	1320	33.3744	36.9884
1500	2	1	2	1	2	1	1	2	2	1	3105	22.4559	30.9569
1501	2	1	1	2	2	1	8	1	4	0	2196	36.2574	42.2697
1502	2	1	.	1	1	1	1	2	2	1	64	24.2409	24.4162
1503	2	1	1	2	2	.	3	2	3	1	2556	30.5051	37.5031
1504	2	1	1	1	2	1	11	1	4	0	2100	23.3347	29.0842
1505	1	1	.	1	1	.	13	1	4	0	144	19.4497	19.8439
1506	2	1	1	1	1	1	10	2	4	0	115	32.1561	32.4709
1507	2	1	1	1	2	.	2	2	3	1	5251	16.5421	30.9185
1508	1	1	1	1	2	.	1	2	2	1	3499	24.731	34.3107
1509	1	1	1	1	1	.	6	1	4	0	1919	22.9541	28.2081
1510	2	1	1	1	1	.	14	1	4	0	639	28.5038	30.2533
1511	1	1	1	2	2	1	9	2	3	1	12774	20.2847	55.258
1512	2	1	1	2	1	1	1	2	4	0	1736	35.9562	40.7091
1513	1	1	1	2	2	1	1	2	4	0	4395	34.9569	46.9897
1514	2	1	1	1	1	1	2	2	4	0	61	27.3758	27.5428
1515	2	1	1	1	1	1	12	1	4	0	809	29.3498	31.5647
1516	1	1	1	1	2	.	1	2	2	1	6013	16.9555	33.4182
1517	1	1	1	2	2	1	1	2	3	1	7605	18.5298	39.3511
1518	2	1	1	1	1	1	13	1	4	0	1663	26.0233	30.5763
1519	1	1	1	2	2	.	1	2	4	0	4752	36.0383	49.0486
1520	2	1	.	1	1	1	2	2	4	0	786	26.3053	28.4572
1521	2	2	1	2	1	2	1	2	2	1	424	44.627	45.7878
1522	2	1	2	2	2	2	5	1	1	1	2250	38.4723	44.6324
1523	1	1	1	2	1	1	2	2	4	0	700	35.9562	37.8727
1524	2	2	1	2	1	1	2	2	4	0	122	58.8884	59.2225
1525	2	2	.	2	1	1	1	2	4	0	973	50.2094	52.8734
1526	1	1	1	2	2	1	1	2	4	0	4254	29.3771	41.024
1527	2	1	1	1	2	1	1	2	4	0	2892	17.9576	25.8754
1528	1	1	1	2	2	2	6	1	4	0	14459	8.95551	48.5421
1529	2	1	1	2	2	1	3	2	4	0	6494	29.7906	47.5702
1530	2	1	1	1	1	.	3	2	2	1	426	20.3368	21.5031
1531	1	1	1	1	1	2	1	2	4	0	315	24.0383	24.9008
1532	2	1	1	1	1	.	6	1	4	0	139	24.9966	25.3771
1533	1	2	1	2	2	1	17	1	4	0	4925	46.8337	60.3176
1534	2	1	1	2	2	1	8	1	4	0	5788	19.0527	34.8994
1535	2	1	1	1	1	.	14	1	4	0	366	27.5017	28.5038
1536	2	1	.	2	1	1	1	2	4	0	1358	36.5421	40.2601
1537	1	1	1	2	1	2	10	2	3	1	1581	34.5051	38.8337
1538	1	1	1	2	2	1	1	2	4	0	2329	34.0397	40.4162
1539	2	1	1	1	1	1	2	2	4	0	179	23.7043	24.1944
1540	2	1	1	1	2	1	1	2	4	0	4273	20.2656	31.9644
1541	2	1	1	2	2	1	1	2	4	0	5342	24.0383	38.6639
1542	2	1	2	2	1	2	7	2	1	1	1754	32.3368	37.1389
1543	2	1	1	2	2	.	8	1	3	1	5187	23.4333	37.6345
1544	1	1	2	2	2	.	3	2	1	1	7642	34.5051	55.4278
1545	1	1	1	2	2	1	1	2	3	1	6909	15.9562	34.872
1546	2	1	1	1	1	1	13	1	4	0	1143	23.833	26.9624
1547	2	1	1	2	2	1	14	1	4	0	6336	18.5051	35.8522
1548	2	1	1	1	1	1	12	1	4	0	1041	13.5414	16.3915
1549	1	1	1	1	2	.	6	1	2	1	3652	21.9576	31.9562
1550	2	1	.	2	2	.	9	2	3	1	7823	15.666	37.0842
1551	1	1	1	2	2	1	1	2	4	0	3711	30.1246	40.2847
1552	1	1	2	2	1	.	1	2	1	1	912	38.2067	40.7036
1553	1	1	2	2	2	1	2	2	3	1	2483	34.3765	41.1745
1554	2	1	1	1	2	1	1	2	4	0	4933	20.3751	33.8809
1555	2	1	1	1	1	.	6	1	1	1	1918	21.2895	26.5407
1556	1	1	1	2	1	.	13	1	4	0	1562	34.6393	38.9158
1557	2	1	1	2	1	1	1	2	4	0	833	37.0404	39.321
1558	1	1	1	1	1	1	12	1	4	0	531	32.0849	33.5387
1559	2	1	1	2	1	.	6	1	4	0	1280	35.8713	39.3758
1560	2	2	2	2	1	2	7	2	1	1	974	48.5038	51.1704
1561	1	1	.	1	1	1	13	1	4	0	1889	19.1047	24.2765
1562	2	1	1	2	1	.	17	1	4	0	557	37.7604	39.2854
1563	2	1	1	2	1	.	9	2	4	0	669	34.5243	36.3559
1564	1	1	2	2	1	.	6	1	2	1	365	39.9562	40.9555
1565	2	1	1	2	2	1	5	1	4	0	2150	41.5031	47.3895
1566	1	2	1	2	1	1	1	2	4	0	439	51.5428	52.7447
1567	2	1	1	1	1	.	8	1	4	0	801	27.6249	29.8179
1568	2	1	1	2	1	1	1	2	4	0	147	34.1218	34.5243
1569	2	2	1	2	1	.	10	2	4	0	1814	44.5038	49.4702
1570	1	1	1	1	1	1	12	1	4	0	844	26.9541	29.2649
1571	2	1	1	2	1	1	8	1	4	0	889	35.9918	38.4257
1572	2	1	1	1	1	1	16	1	4	0	761	26.3463	28.4298
1573	2	1	1	1	1	1	1	2	4	0	1996	21.9548	27.4196
1574	2	1	1	2	1	.	2	2	4	0	1793	32.9555	37.8645
1575	2	1	1	1	1	.	1	2	4	0	867	17.4182	19.7919
1576	2	1	1	2	2	1	3	2	3	1	3660	34.5024	44.5229
1577	1	1	.	2	2	2	11	1	2	1	8159	22.872	45.2101
1578	2	1	2	2	2	1	2	2	3	1	5673	20.3751	35.9069
1579	2	1	2	2	1	.	13	1	1	1	966	31.9316	34.5763
1580	2	1	2	2	2	2	1	2	3	1	6594	35.9562	54.0096
1581	2	1	2	2	2	.	6	1	1	1	6210	24.9555	41.9576
1582	1	1	1	1	2	1	8	1	4	0	2436	20.9309	27.6003
1583	1	1	1	1	2	1	10	2	4	0	7488	13.7769	34.2779
1584	1	1	1	1	1	.	14	1	4	0	1448	19.5893	23.5537
1585	2	2	1	2	1	.	3	2	3	1	1598	45.629	50.0041
1586	1	2	1	2	2	1	8	1	4	0	3434	46.7187	56.1205
1587	2	2	1	2	2	1	16	1	4	0	3288	49.6674	58.6694
1588	2	1	1	1	2	1	8	1	4	0	5278	16.5777	31.0281
1589	2	1	1	1	2	.	1	2	4	0	3067	21.6263	30.0233
1590	2	1	1	1	1	2	1	2	4	0	700	24.9582	26.8747
1591	1	1	2	1	2	.	9	2	3	1	3226	18.0014	26.8337
1592	1	1	.	1	2	2	2	2	3	1	3091	24.9555	33.4182
1593	2	1	1	1	1	.	8	1	4	0	77	32.2628	32.4736
1594	1	2	2	2	1	1	6	1	4	0	1581	44.627	48.9555
1595	2	1	1	2	1	1	1	2	4	0	470	34.705	35.9918
1596	2	1	.	2	2	1	2	2	4	0	6207	24.9555	41.9493
1597	2	1	1	2	2	2	6	1	4	0	3287	43.9562	52.9555
1598	2	1	1	2	1	.	6	1	2	1	731	38.9541	40.9555
1599	1	1	1	1	1	.	10	2	4	0	55	28.5038	28.6543
1600	1	1	1	1	1	.	17	1	4	0	139	29.0267	29.4073
1601	1	1	1	1	1	1	1	2	3	1	1142	26.6283	29.755
1602	2	1	1	1	2	2	1	2	4	0	3083	12.9555	21.3963
1603	1	1	1	2	2	1	17	1	4	0	11627	9.50582	41.3388
1604	2	1	1	1	1	.	1	2	4	0	1335	23.3484	27.0034
1605	1	1	1	1	1	1	1	2	4	0	1676	16.9555	21.5441
1606	2	1	.	1	2	1	2	2	3	1	3883	18.0643	28.6954
1607	1	1	1	1	1	.	15	1	2	1	734	26.2888	28.2984
1608	1	1	2	2	2	2	3	2	4	0	4837	40.5886	53.8316
1609	2	1	2	2	2	2	1	2	3	1	4269	39.1212	50.809
1610	1	1	1	1	1	1	2	2	4	0	1427	21.4565	25.3634
1611	2	1	1	2	2	2	1	2	1	1	11943	25.5305	58.2286
1612	2	1	1	2	2	1	1	2	4	0	5448	26.9569	41.8727
1613	2	1	1	1	1	1	13	1	4	0	761	23.7755	25.859
1614	1	1	1	2	2	2	12	1	4	0	2283	29.9576	36.2081
1615	1	1	2	2	1	.	13	1	1	1	1534	35.2772	39.4771
1616	1	1	.	1	1	1	2	2	4	0	1117	23.9562	27.0144
1617	2	1	1	2	2	.	6	1	3	1	9655	20.9555	47.3895
1618	2	1	1	2	2	.	4	1	1	1	11861	18.5024	50.976
1619	2	1	1	1	1	.	1	2	4	0	153	22.1218	22.5407
1620	2	1	1	2	2	.	8	1	4	0	5470	28.4244	43.4004
1621	1	1	1	1	1	.	8	1	4	0	1337	22.7953	26.4559
1622	1	1	1	2	1	1	1	2	4	0	1762	41.9548	46.7789
1623	2	1	1	1	1	1	10	2	3	1	115	29.3361	29.6509
1624	2	1	.	1	2	1	15	1	4	0	3467	24.8022	34.2943
1625	2	1	2	2	2	2	1	2	1	1	5244	34.872	49.2293
1626	2	1	2	2	1	.	17	1	2	1	975	31.833	34.5024
1627	1	1	1	2	2	.	1	2	1	1	7305	34.9569	54.9569
1628	2	1	1	1	1	1	12	1	4	0	1003	25.9576	28.7036
1629	2	1	1	1	1	1	3	2	4	0	1166	25.2512	28.4435
1630	2	1	2	2	2	.	2	2	4	0	4567	35.039	47.5428
1631	2	1	1	1	1	1	10	2	3	1	881	26.5024	28.9144
1632	1	1	.	2	2	.	13	1	3	1	7701	23.5044	44.5886
1633	2	2	2	2	1	1	4	1	2	1	933	54.4175	56.9719
1634	1	1	1	1	2	.	14	1	4	0	5034	17.5031	31.2854
1635	2	1	2	1	2	1	7	2	4	0	2693	26.3381	33.7112
1636	2	1	1	1	2	1	1	2	4	0	3260	17.9548	26.8802
1637	2	1	2	2	2	2	14	1	3	1	8397	28.5038	51.4935
1638	2	1	.	1	1	2	2	2	1	1	1690	21.9576	26.5845
1639	2	1	1	1	1	.	13	1	2	1	511	16.104	17.5031
1640	1	1	2	2	2	.	2	2	1	1	5446	23.9562	38.8665
1641	1	1	2	2	2	2	1	2	3	1	4973	33.9576	47.5729
1642	2	1	1	2	2	1	6	1	4	0	4595	33.6263	46.2067
1643	2	1	1	1	1	1	2	2	4	0	1625	28.9281	33.3771
1644	2	1	2	2	2	2	1	2	1	1	3747	37.9548	48.2136
1645	2	1	1	2	1	1	13	1	4	0	1771	32.2765	37.1253
1646	2	1	1	2	1	.	2	2	2	1	55	41.1937	41.3443
1647	1	1	.	2	1	1	13	1	4	0	507	37.5305	38.9185
1648	2	1	1	1	1	.	17	1	4	0	638	24.1697	25.9165
1649	2	1	1	1	1	.	14	1	4	0	669	27.9179	29.7495
1650	1	1	1	1	2	1	1	2	4	0	3477	18.4203	27.9398
1651	1	1	1	1	1	1	1	2	4	0	1720	20.8323	25.5414
1652	1	1	1	1	1	1	7	2	4	0	1690	12.9172	17.5441
1653	1	1	1	2	1	.	2	2	4	0	1978	38.5407	43.9562
1654	2	1	.	2	2	1	2	2	4	0	2974	34.9569	43.0992
1655	2	1	1	2	2	1	16	1	4	0	4770	26.8118	39.8713
1656	2	1	2	1	2	2	10	2	2	1	3407	16.5038	25.8316
1657	2	1	1	2	2	2	1	2	4	0	3987	36.4572	47.373
1658	2	1	1	2	2	.	1	2	4	0	2592	28.4572	35.5537
1659	2	1	1	1	1	1	7	2	4	0	1653	16.9993	21.525
1660	2	1	2	2	2	.	6	1	1	1	4962	33.9548	47.54
1661	1	1	1	1	2	2	3	2	3	1	2462	25.1745	31.9151
1662	2	1	1	1	2	1	17	1	4	0	4566	21.5058	34.0068
1663	2	1	1	2	1	.	2	2	3	1	274	42.2067	42.9569
1664	1	1	1	2	2	1	5	1	4	0	2740	32.0383	39.54
1665	2	1	1	1	1	1	1	2	4	0	1741	12.9555	17.7221
1666	2	1	1	2	1	1	1	2	4	0	1608	36.3751	40.7775
1667	2	2	2	2	1	.	1	2	1	1	1310	50.7899	54.3765
1668	2	1	1	1	2	1	2	2	3	1	2192	16.5421	22.5435
1669	2	1	.	2	1	1	2	2	4	0	50	36.8515	36.9884
1670	1	1	1	1	1	1	1	2	4	0	1691	20.9117	25.5414
1671	2	1	1	2	2	1	8	1	4	0	11341	23.6277	54.6776
1672	2	1	1	1	1	1	1	2	4	0	345	23.7892	24.7337
1673	2	1	.	1	1	1	2	2	2	1	147	25.18	25.5825
1674	2	1	.	2	2	2	1	2	4	0	6679	31.9562	50.2423
1675	2	1	.	1	1	1	2	2	4	0	95	26.0397	26.2998
1676	1	2	2	2	1	1	14	1	3	1	1582	47.5044	51.8357
1677	1	1	1	2	1	1	10	2	1	1	1033	33.1718	36
1678	2	1	1	2	1	.	8	1	4	0	1063	33.4867	36.397
1679	2	2	1	2	1	1	1	2	4	0	495	50.2888	51.6441
1680	2	1	.	1	1	2	13	1	4	0	820	27.6715	29.9165
1681	1	1	1	2	2	1	14	1	4	0	4261	30.5024	42.1684
1682	2	1	1	1	1	.	6	1	4	0	488	32.1232	33.4593
1683	2	1	1	1	1	1	1	2	4	0	1063	19.9562	22.8665
1684	1	1	1	1	2	1	1	2	4	0	3154	10.1246	18.7598
1685	2	1	1	1	1	1	14	1	4	0	1578	24.3368	28.6571
1686	2	1	.	2	2	2	3	2	1	1	4223	28.0849	39.6468
1687	2	1	1	1	1	1	1	2	3	1	481	23.6523	24.9692
1688	1	1	1	1	1	.	6	1	2	1	1795	16.9582	21.8727
1689	2	1	1	1	1	2	1	2	2	1	872	28.9555	31.3429
1690	1	1	1	1	1	1	14	1	4	0	1886	27.5017	32.6653
1691	1	2	2	2	1	2	1	2	1	1	1735	47.039	51.7892
1692	1	1	2	2	2	.	8	1	2	1	4352	26.3299	38.245
1693	2	1	2	2	1	1	1	2	4	0	1844	37.9548	43.0034
1694	2	2	.	2	1	1	2	2	4	0	1629	46.9541	51.4141
1695	2	1	1	2	1	1	6	1	1	1	1175	34.6283	37.8453
1696	1	1	.	2	1	.	6	1	1	1	1751	33.9576	38.7515
1697	2	1	1	2	2	1	1	2	3	1	4107	38.6256	49.87
1698	2	1	1	2	1	.	8	1	2	1	1022	38.4367	41.2348
1699	2	1	1	1	1	1	7	2	4	0	353	21.8563	22.8227
1700	2	1	2	2	2	2	14	1	4	0	5464	32.2765	47.2361
1701	2	2	1	2	1	.	8	1	3	1	700	44.679	46.5955
1702	2	2	2	2	2	2	1	2	1	1	4450	46.6283	58.8118
1703	2	1	1	1	1	1	1	2	4	0	882	30.3737	32.7885
1704	2	1	1	1	1	1	8	1	4	0	288	26.5407	27.3292
1705	1	1	1	1	2	1	6	1	3	1	2461	23.9562	30.694
1706	2	1	1	2	1	.	1	2	1	1	30	39.9562	40.0383
1707	2	1	1	2	1	.	8	1	4	0	342	35.1376	36.0739
1708	2	2	2	2	2	2	16	1	1	1	4524	62.9979	75.384
1709	1	1	.	2	2	1	8	1	4	0	3021	40.5695	48.8405
1710	2	1	1	1	1	1	13	1	4	0	462	31.7755	33.0404
1711	1	1	1	2	2	.	3	2	4	0	3450	31.9562	41.4018
1712	2	1	1	2	2	1	1	2	4	0	11705	24.9555	57.0021
1713	2	1	1	1	1	1	1	2	4	0	1571	20.9555	25.2567
1714	2	1	1	1	1	1	1	2	4	0	2006	21.9576	27.4497
1715	2	1	1	2	2	1	1	2	4	0	4759	26.705	39.7344
1716	2	1	.	1	1	1	13	1	4	0	163	26.0233	26.4695
1717	1	1	1	1	1	1	1	2	4	0	507	19.2909	20.679
1718	2	1	1	1	1	1	15	1	3	1	256	27.1239	27.8248
1719	2	1	.	2	1	.	13	1	3	1	886	32.9391	35.3648
1720	2	1	1	2	2	.	6	1	4	0	4383	32.9582	44.9582
1721	2	1	.	1	1	1	2	2	4	0	336	26.705	27.6249
1722	2	1	1	2	2	.	6	1	4	0	4326	42.9569	54.8008
1723	2	1	1	2	1	2	14	1	4	0	709	34.5051	36.4463
1724	2	1	1	2	1	.	7	2	4	0	1061	33.8864	36.7912
1725	2	1	1	1	1	.	13	1	2	1	81	20.449	20.6708
1726	2	1	1	1	1	.	1	2	1	1	943	17.3744	19.9562
1727	2	1	2	2	2	.	6	1	4	0	14557	19.8713	59.7262
1728	2	1	.	1	1	1	2	2	4	0	1430	29.1225	33.0376
1729	2	1	1	1	1	1	13	1	4	0	897	22.0178	24.4736
1730	2	1	2	2	2	1	13	1	4	0	2060	39.1513	44.7912
1731	2	1	1	1	2	2	13	1	1	1	2273	27.7043	33.9274
1732	1	2	2	2	2	2	1	2	4	0	5328	44.9555	59.5428
1733	2	1	1	2	2	.	8	1	4	0	2070	28.8706	34.538
1734	2	1	1	1	2	1	14	1	4	0	4717	19.5044	32.4189
1735	2	1	2	2	2	.	13	1	1	1	5632	31.0856	46.5051
1736	2	1	1	2	1	.	6	1	4	0	1095	41.4593	44.4572
1737	2	1	.	1	1	1	2	2	4	0	71	19.0253	19.2197
1738	2	1	1	1	2	1	5	1	4	0	2746	26.9541	34.4723
1739	2	1	1	1	2	1	1	2	4	0	2856	25.4593	33.2786
1740	2	1	1	1	2	1	3	2	4	0	4518	15.5044	27.8741
1741	2	1	1	2	2	1	17	1	4	0	4065	24.5886	35.718
1742	1	1	1	1	2	.	1	2	3	1	4807	19.5428	32.7036
1743	1	1	.	1	1	1	12	1	4	0	798	24.7036	26.8884
1744	1	1	1	2	2	2	6	1	1	1	3884	43.9562	54.59
1745	2	1	.	1	1	1	12	1	4	0	1483	24.5065	28.5667
1746	2	1	1	2	1	1	17	1	4	0	212	36.5038	37.0842
1747	2	1	1	1	1	1	1	2	4	0	1427	15.9562	19.8631
1748	2	1	1	2	1	1	9	2	4	0	334	43.9562	44.8706
1749	2	1	1	1	1	.	1	2	3	1	1445	15.0856	19.0418
1750	2	1	1	1	1	1	12	1	4	0	163	30.5407	30.987
1751	2	1	.	2	2	.	13	1	2	1	4873	29.5031	42.8446
1752	1	1	1	2	2	1	2	2	4	0	6788	26.9569	45.5414
1753	2	1	1	2	2	1	9	2	4	0	7464	21.3717	41.807
1754	1	1	2	2	1	1	1	2	4	0	1565	43.9562	48.2409
1755	2	1	1	2	2	.	1	2	2	1	2830	39.9562	47.7043
1756	1	1	1	1	2	2	10	2	3	1	5296	17.7522	32.2519
1757	2	1	.	1	1	1	16	1	4	0	343	33.0842	34.0233
1758	1	1	2	2	2	.	2	2	3	1	3293	28.9555	37.9713
1759	1	1	1	2	2	2	1	2	4	0	2771	33.7906	41.3771
1760	1	1	1	1	2	.	3	2	4	0	3997	21.9849	32.9281
1761	2	1	.	1	1	.	10	2	1	1	609	24.5038	26.1711
1762	2	1	1	2	2	1	13	1	4	0	6522	18.9432	36.7995
1763	1	1	1	1	1	1	7	2	4	0	1726	26.8309	31.5565
1764	2	1	1	1	1	1	13	1	4	0	936	29.1088	31.6715
1765	2	1	1	2	2	.	2	2	4	0	2203	33.2758	39.3073
1766	2	1	.	2	2	1	6	1	4	0	7034	25.2895	44.5476
1767	1	1	1	1	1	1	1	2	4	0	930	18.3272	20.8734
1768	2	1	1	1	1	1	1	2	4	0	243	30.7817	31.447
1769	1	1	1	1	2	1	1	2	4	0	2074	24.7036	30.3819
1770	2	1	1	2	1	.	1	2	2	1	1035	34.9569	37.7906
1771	2	1	1	1	1	.	1	2	4	0	762	20.5421	22.6283
1772	2	1	.	2	2	.	13	1	3	1	5021	26.9569	40.7036
1773	1	1	2	2	2	2	1	2	1	1	3191	33.1116	41.848
1774	2	1	1	2	1	.	16	1	4	0	1041	33.5058	36.3559
1775	1	1	1	1	2	.	14	1	4	0	3288	22.5024	31.5044
1776	2	1	1	1	1	1	15	1	3	1	997	29.4565	32.1862
1777	1	1	2	2	2	.	2	2	2	1	9862	15.9562	42.9569
1778	1	1	1	1	2	.	2	2	4	0	2283	25.8727	32.1232
1779	1	1	2	2	1	1	5	1	3	1	901	39.039	41.5058
1780	2	1	1	2	2	.	2	2	4	0	7264	25.5031	45.3908
1781	2	1	1	2	1	.	3	2	3	1	1986	29.9548	35.3922
1782	2	1	1	1	1	1	2	2	4	0	25	26.642	26.7105
1783	1	2	2	2	1	.	4	1	3	1	1826	44.5038	49.5031
1784	2	1	1	1	1	.	13	1	4	0	701	25.024	26.9432
1785	2	1	1	2	2	.	17	1	4	0	2343	31.2526	37.6674
1786	1	1	2	2	2	2	1	2	1	1	4887	36.9555	50.3354
1787	1	1	1	1	1	.	17	1	4	0	1826	20.5038	25.5031
1788	1	1	2	2	2	2	1	2	1	1	4935	32.5284	46.0397
1789	2	1	.	2	2	2	3	2	4	0	4891	34.5024	47.8932
1790	2	1	1	2	1	1	1	2	4	0	251	34.1711	34.8583
1791	2	1	1	2	2	.	6	1	4	0	6301	25.9576	43.2088
1792	2	1	1	1	2	1	5	1	4	0	4048	21.9548	33.0376
1793	2	1	1	1	1	1	4	1	4	0	434	24.616	25.8042
1794	2	1	1	1	1	.	6	1	4	0	153	30.7899	31.2088
1795	2	1	1	1	2	.	11	1	4	0	2632	13.5031	20.7091
1796	1	2	1	2	1	2	1	2	4	0	950	54.9541	57.5551
1797	2	1	2	2	2	.	2	2	1	1	10006	34.5051	61.9001
1798	2	1	1	1	1	1	1	2	4	0	1374	16.5886	20.3504
1799	1	1	.	2	1	.	11	1	4	0	77	37.588	37.7988
1800	2	1	1	1	1	.	8	1	4	0	1597	24.1971	28.5695
1801	2	1	1	1	1	1	2	2	4	0	234	27.9836	28.6242
1802	2	1	1	1	1	.	3	2	3	1	1052	25.4565	28.3368
1803	2	1	1	1	1	1	1	2	4	0	320	25.4155	26.2916
1804	1	1	1	2	1	1	3	2	3	1	1395	34.9185	38.7379
1805	2	1	.	2	2	1	2	2	3	1	5424	36.9582	51.8084
1806	1	1	1	2	1	1	8	1	4	0	1258	40.3614	43.8056
1807	1	1	.	2	2	.	3	2	2	1	4305	32.219	44.0055
1808	2	1	1	1	1	1	1	2	4	0	728	17.7687	19.7618
1809	2	1	1	2	1	1	1	2	4	0	1137	38.872	41.9849
1810	1	1	1	2	2	.	1	2	4	0	5999	30.9569	47.3812
1811	1	1	1	1	1	1	3	2	4	0	664	23.0007	24.8186
1812	1	1	1	1	1	1	13	1	4	0	301	33.5907	34.4148
1813	2	1	.	1	1	1	16	1	4	0	43	33.9658	34.0835
1814	1	1	1	1	1	1	1	2	4	0	1474	19.373	23.4086
1815	1	1	1	1	2	2	1	2	3	1	3937	19.7892	30.5681
1816	2	2	1	2	2	1	1	2	4	0	2881	49.5414	57.4292
1817	2	1	1	2	1	.	1	2	4	0	679	40.7885	42.6475
1818	2	1	2	2	2	.	14	1	4	0	2830	43.5044	51.2526
1819	1	1	1	2	1	.	5	1	4	0	944	37.2101	39.7947
1820	2	1	1	2	2	.	2	2	4	0	6668	36.282	54.538
1821	1	2	2	2	2	.	6	1	1	1	4018	47.9562	58.9569
1822	2	1	.	2	2	2	2	2	1	1	3907	32.9555	43.6523
1823	1	1	1	1	2	1	12	1	4	0	2800	22.9569	30.6229
1824	1	1	1	1	1	1	8	1	3	1	641	30.8857	32.6407
1825	1	1	2	2	2	.	3	2	3	1	2178	41.5414	47.5044
1826	2	1	1	1	2	.	1	2	4	0	3290	15.7043	24.7118
1827	2	1	1	1	1	1	2	2	4	0	1131	25.6263	28.7228
1828	2	1	1	1	1	1	15	1	4	0	590	26.705	28.3203
1829	2	1	1	2	2	.	12	1	4	0	4597	31.9562	44.5421
1830	2	1	1	1	1	1	12	1	4	0	1038	25.9548	28.7967
1831	2	1	2	2	2	.	3	2	3	1	5021	29.5058	43.2526
1832	2	2	1	2	2	2	17	1	4	0	3827	55.8576	66.3354
1833	2	1	2	2	1	2	15	1	4	0	593	35.039	36.6626
1834	2	1	1	1	1	2	12	1	2	1	456	17.6838	18.9322
1835	1	1	1	2	2	.	1	2	4	0	4403	22.9569	35.0116
1836	2	1	.	2	2	1	2	2	4	0	3819	35.9562	46.412
1837	1	1	1	1	1	1	7	2	4	0	669	24.835	26.6667
1838	2	2	1	2	1	1	14	1	4	0	207	45.9192	46.486
1839	2	1	1	2	2	1	5	1	4	0	6057	25.5058	42.089
1840	2	1	1	1	2	.	17	1	4	0	6694	14.5051	32.8323
1841	2	1	1	1	2	1	1	2	4	0	2951	11.7892	19.8686
1842	2	1	1	2	1	1	8	1	4	0	1991	30.6283	36.0794
1843	2	1	1	2	1	1	10	2	2	1	493	36.5038	37.8535
1844	2	1	1	1	1	1	13	1	4	0	1916	23.3758	28.6215
1845	2	1	1	1	1	1	1	2	4	0	567	29.8316	31.384
1846	2	1	2	2	2	.	3	2	1	1	5360	20.7502	35.4251
1847	2	1	2	2	2	2	4	1	1	1	5385	29.5031	44.2464
1848	1	1	1	1	2	.	2	2	3	1	4355	11.9562	23.8795
1849	2	1	2	1	1	.	17	1	1	1	1826	28.5038	33.5031
1850	2	1	1	1	2	1	12	1	4	0	2045	23.9562	29.5551
1851	2	1	1	1	2	1	1	2	4	0	3493	16.9582	26.5216
1852	1	1	1	2	2	1	1	2	4	0	2747	29.9548	37.4757
1853	2	1	1	1	1	.	6	1	1	1	731	13.9548	15.9562
1854	2	1	.	1	1	1	11	1	4	0	101	26.6858	26.9624
1855	2	1	1	1	1	1	10	2	3	1	309	18.7515	19.5975
1856	2	1	2	1	2	.	1	2	3	1	4352	16.9582	28.8734
1857	2	1	1	2	2	.	3	2	4	0	3170	37.5031	46.1821
1858	2	1	1	2	2	1	8	1	4	0	6179	24.1752	41.0924
1859	2	1	.	2	1	1	13	1	4	0	187	34.527	35.039
1860	1	1	.	1	2	2	2	2	2	1	3276	17.9576	26.9268
1861	2	1	1	2	2	1	5	1	4	0	3917	34.9569	45.681
1862	1	1	2	1	2	.	1	2	4	0	6152	16.9555	33.7988
1863	2	1	1	2	1	1	1	2	4	0	947	33.1225	35.7153
1864	2	1	1	2	2	1	1	2	4	0	7372	16.2081	36.3915
1865	1	1	1	1	2	.	6	1	3	1	2076	23.9562	29.64
1866	2	1	1	1	1	.	9	2	2	1	1077	29.2539	32.2026
1867	2	1	1	2	1	1	1	2	4	0	583	41.9576	43.5537
1868	1	2	1	2	2	1	1	2	4	0	2502	46.9541	53.8042
1869	2	1	1	2	1	1	10	2	3	1	504	35.2498	36.6297
1870	1	1	1	2	2	1	12	1	4	0	3201	26.9185	35.6824
1871	2	1	2	2	2	.	2	2	3	1	4880	25.6893	39.05
1872	2	1	1	1	1	2	1	2	4	0	855	15.039	17.3799
1873	2	1	1	1	1	1	13	1	4	0	1288	21.5277	25.0541
1874	1	1	1	1	1	1	8	1	4	0	446	30.7762	31.9973
1875	2	1	2	1	2	2	1	2	4	0	5287	18.9541	33.4292
1876	2	1	1	1	1	1	12	1	4	0	216	25.9548	26.5462
1877	2	1	1	1	1	.	17	1	4	0	485	24.3368	25.6646
1878	2	1	1	2	2	1	7	2	4	0	6038	23.9179	40.449
1879	2	1	1	1	1	1	1	2	4	0	198	22.8392	23.3812
1880	2	2	1	2	1	1	1	2	4	0	863	45.5441	47.9069
1881	2	1	1	2	2	.	8	1	4	0	3452	33.8508	43.3018
1882	2	1	1	2	2	1	1	2	4	0	4591	23.4579	36.0274
1883	1	1	1	1	1	.	8	1	2	1	73	22.256	22.4559
1884	2	1	1	2	2	1	1	2	4	0	3023	42.9569	51.2334
1885	1	1	.	2	2	2	2	2	1	1	4473	26.9541	39.2005
1886	2	1	1	2	2	1	6	1	1	1	3148	37.5031	46.1218
1887	2	1	2	2	1	2	2	2	3	1	1095	32.8734	35.8713
1888	1	1	1	2	2	.	2	2	4	0	3887	24.0383	34.6804
1889	1	1	1	1	1	1	16	1	4	0	264	26.6913	27.4141
1890	1	1	2	2	2	.	3	2	1	1	2302	32.5421	38.8446
1891	2	2	2	2	2	.	1	2	1	1	5345	47.5044	62.1383
1892	2	1	1	2	1	1	13	1	4	0	974	43.0253	45.692
1893	2	1	1	2	2	.	16	1	2	1	14883	24.3368	65.0842
1894	2	1	1	2	1	1	1	2	4	0	926	32.7885	35.3238
1895	1	1	.	1	1	1	13	1	4	0	518	20.2355	21.6537
1896	2	1	1	2	2	1	1	2	4	0	4820	25.1225	38.319
1897	1	1	1	2	2	.	2	2	4	0	2777	26.9541	34.5572
1898	2	1	1	2	2	1	10	2	4	0	3203	27.5017	36.271
1899	1	1	1	2	2	1	1	2	4	0	3162	30.3901	39.0472
1900	1	1	2	2	2	.	10	2	4	0	8917	21.5031	45.9165
1901	1	1	1	1	1	1	13	1	4	0	246	32.5558	33.2293
1902	1	1	2	2	2	1	13	1	4	0	14153	23.5893	62.3381
1903	2	1	1	2	1	.	1	2	4	0	760	34.3765	36.4572
1904	2	1	.	2	2	1	13	1	1	1	9090	21.1088	45.9959
1905	1	1	.	1	1	1	11	1	4	0	69	23.6906	23.8795
1906	2	1	1	1	2	.	1	2	4	0	3004	25.1225	33.347
1907	2	1	1	2	2	.	2	2	3	1	7823	21.8727	43.2909
1908	1	1	1	1	1	1	11	1	4	0	249	24.8323	25.514
1909	1	1	1	1	2	1	1	2	3	1	2314	19.9562	26.2916
1910	2	1	1	1	1	1	1	2	4	0	512	20.0383	21.4401
1911	2	1	2	2	1	2	1	2	4	0	761	43.206	45.2895
1912	1	1	1	1	1	2	7	2	3	1	1573	29.6674	33.974
1913	2	1	1	1	1	.	3	2	4	0	1827	26.5407	31.5428
1914	1	2	2	2	2	.	6	1	1	1	2710	44.8706	52.2902
1915	2	1	1	2	1	1	13	1	3	1	828	38.1903	40.4572
1916	1	1	1	2	2	2	1	2	4	0	3041	30.9432	39.269
1917	2	1	1	1	1	.	1	2	3	1	700	22.9541	24.8706
1918	2	1	1	2	1	.	3	2	4	0	1274	31.8713	35.3593
1919	1	2	.	2	2	.	2	2	4	0	4664	45.9548	58.7242
1920	1	1	1	1	1	1	13	1	4	0	224	23.7235	24.3368
1921	1	1	1	2	2	1	1	2	4	0	4361	26.0397	37.9795
1922	2	1	1	2	2	2	1	2	2	1	5457	22.0835	37.024
1923	2	1	1	1	1	1	1	2	4	0	1801	20.0438	24.9747
1924	2	1	1	1	1	1	1	2	4	0	1966	19.8713	25.2539
1925	1	2	2	2	2	2	1	2	1	1	4903	48.9582	62.3819
1926	1	1	1	2	2	.	16	1	4	0	2708	27.5044	34.9185
1927	2	1	1	2	1	1	13	1	4	0	776	34.1684	36.293
1928	2	1	1	2	2	1	1	2	4	0	4918	24.9582	38.423
1929	1	1	1	1	2	1	10	2	4	0	4395	14.5051	26.538
1930	2	1	2	1	2	2	1	2	3	1	7215	13.9576	33.7112
1931	2	1	1	1	2	1	6	1	4	0	2922	24.2902	32.2902
1932	2	1	1	1	1	1	12	1	4	0	834	20.8706	23.154
1933	1	1	1	1	1	1	1	2	4	0	1192	14.6256	17.8891
1934	2	1	1	1	2	.	8	1	4	0	3836	19.3648	29.8672
1935	2	1	1	2	1	1	10	2	4	0	28	39.9179	39.9945
1936	2	1	.	2	2	2	2	2	3	1	2133	39.039	44.8789
1937	2	1	2	2	2	.	10	2	1	1	3652	41.5031	51.5017
1938	1	1	2	2	2	2	2	2	2	1	5808	25.9713	41.8727
1939	2	1	1	2	1	.	9	2	4	0	1867	31.1677	36.2793
1940	2	1	1	2	2	1	13	1	4	0	2102	29.859	35.614
1941	2	2	1	2	1	.	1	2	1	1	1096	51.9562	54.9569
1942	1	1	2	2	2	.	8	1	2	1	4931	24.5914	38.0917
1943	1	1	1	1	2	1	13	1	4	0	5498	15.5921	30.6448
1944	2	1	1	1	1	1	1	2	4	0	886	18.1246	20.5503
1945	2	1	1	1	1	1	1	2	4	0	1840	26.9569	31.9945
1946	1	1	.	2	1	1	2	2	2	1	256	40.9555	41.6564
1947	2	1	1	1	2	1	8	1	4	0	3416	24.293	33.6454
1948	2	1	1	2	2	1	1	2	4	0	3010	37.9548	46.1958
1949	1	1	1	1	1	1	1	2	4	0	400	22.6256	23.7207
1950	1	1	1	2	2	.	2	2	4	0	3202	33.9576	42.7242
1951	2	1	1	1	1	1	1	2	4	0	520	14.0014	15.4251
1952	2	1	1	1	1	1	16	1	4	0	318	26.8392	27.7098
1953	2	2	.	2	1	2	10	2	3	1	145	44.9391	45.3361
1954	2	1	2	2	2	.	10	2	4	0	6240	20.5038	37.588
1955	1	1	2	2	2	.	6	1	4	0	6879	23.9562	42.7899
1956	2	1	1	1	1	1	13	1	4	0	1848	29.2758	34.3354
1957	1	1	.	1	2	.	2	2	3	1	3344	19.4579	28.6133
1958	1	1	1	1	1	1	1	2	4	0	1759	25.7166	30.5325
1959	1	1	2	2	1	2	10	2	3	1	1194	40.5038	43.7728
1960	1	2	.	2	2	.	13	1	2	1	2677	47.5291	54.8583
1961	1	1	.	1	1	.	9	2	3	1	485	21.5907	22.9185
1962	2	1	2	1	1	.	2	2	2	1	468	17.7878	19.0691
1963	2	1	1	2	2	.	14	1	4	0	2922	27.5044	35.5044
1964	1	1	2	2	2	2	13	1	4	0	6175	28.0246	44.9309
1965	2	1	1	2	1	1	1	2	4	0	1711	42.6283	47.3128
1966	2	1	2	2	2	2	3	2	3	1	9451	25.9548	51.8303
1967	2	1	2	2	2	2	2	2	1	1	8782	26.6283	50.6721
1968	2	1	1	2	2	.	6	1	4	0	4574	28.7036	41.2266
1969	1	1	.	1	1	.	2	2	1	1	1361	26.7899	30.5161
1970	2	1	1	1	2	1	1	2	4	0	4537	16.9582	29.3799
1971	2	1	1	2	2	2	1	2	4	0	5510	25.6756	40.7611
1972	2	1	.	2	1	1	2	2	4	0	1040	33.3771	36.2245
1973	2	2	1	2	2	2	10	2	4	0	2686	46.5051	53.859
1974	2	1	1	2	2	1	1	2	4	0	2541	33.9576	40.9144
1975	2	1	1	1	1	1	8	1	4	0	952	30.809	33.4155
1976	1	1	2	2	2	.	8	1	1	1	2710	31.2389	38.6585
1977	2	2	1	2	1	1	3	2	4	0	641	52.5421	54.2971
1978	1	1	1	2	2	1	1	2	4	0	5465	23.9562	38.9185
1979	1	1	1	1	1	1	1	2	4	0	351	32.627	33.588
1980	1	1	1	2	1	.	8	1	4	0	1944	42.3053	47.6277
1981	2	1	1	1	1	1	1	2	4	0	1343	25.6263	29.3032
1982	2	1	2	1	2	.	6	1	1	1	3653	17.9548	27.9562
1983	2	1	1	2	1	.	3	2	4	0	1487	43.2882	47.3593
1984	2	1	1	2	1	1	15	1	4	0	512	41.3169	42.7187
1985	1	1	1	1	1	1	1	2	4	0	420	27.039	28.1889
1986	1	1	1	2	2	2	1	2	4	0	5824	18.9569	34.9021
1987	2	1	1	1	1	.	14	1	4	0	456	24.5038	25.7522
1988	2	1	1	2	2	1	1	2	4	0	9471	15.039	40.9692
1989	2	1	1	2	2	1	8	1	4	0	4258	25.7769	37.4346
1990	2	1	1	1	2	1	1	2	4	0	3827	15.0363	25.514
1991	1	1	1	2	2	.	14	1	4	0	6484	37.7522	55.5044
1992	1	1	1	1	1	.	6	1	4	0	560	25.8727	27.4059
1993	2	1	2	1	2	2	1	2	1	1	4476	15.9562	28.2108
1994	2	1	1	2	2	.	17	1	4	0	5479	24.5038	39.5044
1995	2	1	1	1	2	1	1	2	4	0	2784	14.6283	22.2505
1996	1	2	2	2	1	1	1	2	1	1	1532	50.1191	54.3135
1997	2	1	1	2	2	2	3	2	3	1	4801	21.3826	34.527
1998	2	1	1	2	2	1	1	2	4	0	3469	35.2088	44.7064
1999	2	1	1	2	1	1	7	2	4	0	1155	40.5996	43.7618
[truncated: 4,448 more rows]
